# Supplementary material for: N′-(3-Sulfanyl­idene-3,4-di­hydro­quinoxalin-2-yl)benzohydrazide di­methyl­formamide monosolvate
Source: Acta Crystallogr Sect E Struct Rep Online. 2013 Jul 17;69(Pt 8):o1268. doi: 10.1107/S1600536813019181 (PMC3793763; doi:10.1107/S1600536813019181)
Supplement: Supplementary file 1 [file e-69-o1268-sup1.cif]

##############################################################################
#                                                                            #
# This CIF contains the data in a paper accepted for publication in          #
# Acta Crystallographica Section E. It conforms to the requirements of       #
# Notes for Authors for Acta Crystallographica Section E, and has been       #
# peer reviewed under the auspices of the IUCr Commission on Journals.       #
#                                                                            #
# Full details of the Crystallographic Information File format               #
# are given in the paper "The Crystallographic Information File (CIF):       #
# a New Standard Archive File for Crystallography" by S. R. Hall, F. H.      #
# Allen and I. D. Brown [Acta Cryst. (1991), A47, 655-685].                  #
#                                                                            #
# The current version of the core CIF dictionary is obtainable from          #
# ftp://ftp.iucr.org/pub/cif_core.dic.                                       #
#                                                                            #
# Software is freely available for graphical display of the structure(s)     #
# in this CIF. For information consult the CIF software page                 #
# http://www.iucr.org/resources/cif/software.                                #
#                                                                            #
# This file may be used for bona fide research purposes within the           #
# scientific community so long as proper attribution is given to the journal # 
# article from which it was obtained.                                        #
#                                                                            #
##############################################################################
data_I
_audit_creation_method     SHELXL-97
_chemical_name_systematic
;
<i>N</i>'-(3-Sulfanylidene-3,4-dihydroquinoxalin-2-yl)benzohydrazide
dimethylformamide monosolvate
;
_chemical_name_common     ?
_chemical_formula_moiety     'C15 H12 N4 O S, C3 H7 N O'
_chemical_formula_sum     'C18 H19 N5 O2 S'
_chemical_formula_iupac     'C15 H12 N4 O S, C3 H7 N O'
_chemical_formula_weight     369.44
_chemical_melting_point     ?
_symmetry_cell_setting     monoclinic
_symmetry_space_group_name_H-M     'P 21/c'
_symmetry_space_group_name_Hall     '-P 2ybc'
loop_
    _symmetry_equiv_pos_as_xyz
    'x, y, z'
    '-x, y+1/2, -z+1/2'
    '-x, -y, -z'
    'x, -y-1/2, z-1/2'
_cell_length_a     10.4053(2)
_cell_length_b     16.8563(5)
_cell_length_c     10.3624(2)
_cell_angle_alpha     90.00
_cell_angle_beta     100.882(2)
_cell_angle_gamma     90.00
_cell_volume     1784.83(7)
_cell_formula_units_Z     4
_cell_measurement_reflns_used     4153
_cell_measurement_theta_min     3.13
_cell_measurement_theta_max     27.88
_cell_measurement_temperature     180(2)
_exptl_crystal_description     plate
_exptl_crystal_colour     yellow
_exptl_crystal_size_max     0.20
_exptl_crystal_size_mid     0.12
_exptl_crystal_size_min     0.04
_exptl_crystal_density_diffrn     1.375
_exptl_crystal_density_meas     ?
_exptl_crystal_density_method     'not measured'
_exptl_crystal_F_000     776
_exptl_absorpt_coefficient_mu     0.205
_exptl_absorpt_correction_type     multi-scan
_exptl_absorpt_process_details     '(CrysAlis RED; Oxford Diffraction, 2012)'
_exptl_absorpt_correction_T_min     0.9602
_exptl_absorpt_correction_T_max     0.9919
_exptl_special_details     ?
_diffrn_ambient_temperature     180(2)
_diffrn_radiation_type     MoK\a
_diffrn_radiation_wavelength     0.71073
_diffrn_radiation_monochromator     graphite
_diffrn_measurement_device_type
                               'Oxford Diffraction Xcalibur (Eos, Gemini ultra)'
_diffrn_measurement_method     '\w scans'
_diffrn_detector_area_resol_mean     16.1978
_diffrn_reflns_number     15848
_diffrn_reflns_av_R_equivalents     0.0433
_diffrn_reflns_av_sigmaI/netI     0.0434
_diffrn_reflns_theta_min     3.13
_diffrn_reflns_theta_max     27.88
_diffrn_reflns_theta_full     27.88
_diffrn_measured_fraction_theta_max     0.974
_diffrn_measured_fraction_theta_full     0.974
_diffrn_reflns_limit_h_min     -13
_diffrn_reflns_limit_h_max     13
_diffrn_reflns_limit_k_min     -21
_diffrn_reflns_limit_k_max     21
_diffrn_reflns_limit_l_min     -13
_diffrn_reflns_limit_l_max     13
_refine_special_details
;
Refinement of <i>F</i>^2^ against ALL reflections. The weighted <i>R</i>-factor
<i>wR</i> and goodness of fit <i>S</i> are based on <i>F</i>^2^, conventional
<i>R</i>-factors <i>R</i> are based on <i>F</i>, with <i>F</i> set to zero for
negative <i>F</i>^2^. The threshold expression of <i>F</i>^2^ >
2\s(<i>F</i>^2^) is used only for calculating <i>R</i>-factors(gt) <i>etc</i>.
and is not relevant to the choice of reflections for refinement.
<i>R</i>-factors based on <i>F</i>^2^ are statistically about twice as large
as those based on <i>F</i>, and <i>R</i>- factors based on ALL data will be
even larger.
;
_reflns_number_total     4153
_reflns_number_gt     3090
_reflns_threshold_expression     I>2\s(I)
_refine_ls_structure_factor_coef     Fsqd
_refine_ls_matrix_type     full
_refine_ls_R_factor_all     0.0716
_refine_ls_R_factor_gt     0.0474
_refine_ls_wR_factor_gt     0.1066
_refine_ls_wR_factor_ref     0.1191
_refine_ls_goodness_of_fit_ref     1.030
_refine_ls_restrained_S_all     1.030
_refine_ls_number_reflns     4153
_refine_ls_number_parameters     235
_refine_ls_number_restraints     0
_refine_ls_hydrogen_treatment     constr
_refine_ls_weighting_scheme     calc
_refine_ls_weighting_details
         'calc w=1/[\s^2^(Fo^2^)+(0.0514P)^2^+0.6570P] where P=(Fo^2^+2Fc^2^)/3'
_atom_sites_solution_hydrogens     difmap
_atom_sites_solution_primary     direct
_atom_sites_solution_secondary     difmap
_refine_ls_shift/su_max     0.001
_refine_ls_shift/su_mean     0.000
_refine_diff_density_max     0.298
_refine_diff_density_min     -0.252
_refine_ls_extinction_method     none
_refine_ls_extinction_coef     ?
loop_
    _atom_type_symbol
    _atom_type_description
    _atom_type_scat_dispersion_real
    _atom_type_scat_dispersion_imag
    _atom_type_scat_source
    'C' 'C' 0.0033 0.0016
                         'International Tables Vol C Tables 4.2.6.8 and 6.1.1.4'
    'H' 'H' 0.0000 0.0000
                         'International Tables Vol C Tables 4.2.6.8 and 6.1.1.4'
    'N' 'N' 0.0061 0.0033
                         'International Tables Vol C Tables 4.2.6.8 and 6.1.1.4'
    'O' 'O' 0.0106 0.0060
                         'International Tables Vol C Tables 4.2.6.8 and 6.1.1.4'
    'S' 'S' 0.1246 0.1234
                         'International Tables Vol C Tables 4.2.6.8 and 6.1.1.4'
_computing_data_collection     'CrysAlis CCD (Oxford Diffraction, 2012)'
_computing_cell_refinement     'CrysAlis RED (Oxford Diffraction, 2012)'
_computing_data_reduction     'CrysAlis RED (Oxford Diffraction, 2012)'
_computing_structure_solution     'SIR97 (Altomare <i>et al.</i>, 1999)'
_computing_structure_refinement     'SHELXL97 (Sheldrick, 2008)'
_computing_molecular_graphics     'ORTEP-3 for Windows (Farrugia, 2012)'
_computing_publication_material
                            'WinGX (Farrugia, 2012) and publCIF (Westrip, 2010)'
loop_
    _atom_site_type_symbol
    _atom_site_label
    _atom_site_fract_x
    _atom_site_fract_y
    _atom_site_fract_z
    _atom_site_U_iso_or_equiv
    _atom_site_adp_type
    _atom_site_calc_flag
    _atom_site_refinement_flags
    _atom_site_occupancy
    _atom_site_symmetry_multiplicity
    _atom_site_disorder_assembly
    _atom_site_disorder_group
    C C1 0.90077(17) 0.07517(11) 0.52315(18) 0.0238(4) Uani d . 1 1 . .
    C C2 0.97172(18) 0.13196(12) 0.33400(19) 0.0277(4) Uani d . 1 1 . .
    C C3 1.0611(2) 0.18006(13) 0.2856(2) 0.0353(5) Uani d . 1 1 . .
    H H3 1.1320 0.2040 0.3438 0.042 Uiso calc R 1 1 . .
    C C4 1.0448(2) 0.19226(15) 0.1524(2) 0.0451(6) Uani d . 1 1 . .
    H H4 1.1046 0.2249 0.1179 0.054 Uiso calc R 1 1 . .
    C C5 0.9401(2) 0.15666(16) 0.0673(2) 0.0475(6) Uani d . 1 1 . .
    H H5 0.9300 0.1649 -0.0248 0.057 Uiso calc R 1 1 . .
    C C6 0.8519(2) 0.11001(15) 0.1155(2) 0.0403(5) Uani d . 1 1 . .
    H H6 0.7808 0.0868 0.0565 0.048 Uiso calc R 1 1 . .
    C C7 0.86557(18) 0.09631(12) 0.25101(19) 0.0289(4) Uani d . 1 1 . .
    C C8 0.79327(17) 0.03925(11) 0.42633(17) 0.0231(4) Uani d . 1 1 . .
    C C9 0.64594(16) -0.12910(12) 0.37671(17) 0.0245(4) Uani d . 1 1 . .
    C C10 0.53941(17) -0.17643(11) 0.29440(17) 0.0230(4) Uani d . 1 1 . .
    C C11 0.40700(17) -0.15997(12) 0.28901(18) 0.0264(4) Uani d . 1 1 . .
    H H11 0.3817 -0.1175 0.3391 0.032 Uiso calc R 1 1 . .
    C C12 0.31276(19) -0.20563(13) 0.2106(2) 0.0339(5) Uani d . 1 1 . .
    H H12 0.2226 -0.1951 0.2083 0.041 Uiso calc R 1 1 . .
    C C13 0.3494(2) -0.26669(13) 0.1356(2) 0.0357(5) Uani d . 1 1 . .
    H H13 0.2843 -0.2962 0.0787 0.043 Uiso calc R 1 1 . .
    C C14 0.4802(2) -0.28490(12) 0.14304(19) 0.0332(5) Uani d . 1 1 . .
    H H14 0.5049 -0.3278 0.0934 0.040 Uiso calc R 1 1 . .
    C C15 0.57487(19) -0.24034(12) 0.22322(18) 0.0290(4) Uani d . 1 1 . .
    H H15 0.6647 -0.2534 0.2298 0.035 Uiso calc R 1 1 . .
    C C16 0.5145(2) -0.09973(14) -0.0642(2) 0.0382(5) Uani d . 1 1 . .
    H H16A 0.4905 -0.0777 0.0155 0.057 Uiso calc R 1 1 . .
    H H16C 0.5032 -0.1575 -0.0649 0.057 Uiso calc R 1 1 . .
    H H16B 0.4582 -0.0768 -0.1418 0.057 Uiso calc R 1 1 . .
    C C17 0.7469(2) -0.09952(17) 0.0508(2) 0.0474(6) Uani d . 1 1 . .
    H H17A 0.8339 -0.0827 0.0381 0.071 Uiso calc R 1 1 . .
    H H17B 0.7472 -0.1568 0.0666 0.071 Uiso calc R 1 1 . .
    H H17C 0.7246 -0.0716 0.1265 0.071 Uiso calc R 1 1 . .
    C C18 0.6865(2) -0.05175(12) -0.17353(19) 0.0314(4) Uani d . 1 1 . .
    H H18 0.7771 -0.0417 -0.1684 0.038 Uiso calc R 1 1 . .
    N N1 0.98526(15) 0.11775(9) 0.46798(15) 0.0263(4) Uani d . 1 1 . .
    H H1 1.0539 0.1380 0.5203 0.032 Uiso calc R 1 1 . .
    N N2 0.77741(15) 0.04876(10) 0.29977(15) 0.0277(4) Uani d . 1 1 . .
    N N3 0.70812(15) -0.00590(10) 0.47938(15) 0.0306(4) Uani d . 1 1 . .
    H H3N 0.7111 -0.0052 0.5648 0.037 Uiso calc R 1 1 . .
    N N4 0.61647(15) -0.05320(10) 0.39948(15) 0.0264(4) Uani d . 1 1 . .
    H H4N 0.5395 -0.0336 0.3639 0.032 Uiso calc R 1 1 . .
    N N5 0.65059(16) -0.08079(10) -0.06642(15) 0.0312(4) Uani d . 1 1 . .
    O O1 0.75344(13) -0.15906(9) 0.42053(14) 0.0373(4) Uani d . 1 1 . .
    O O2 0.61339(14) -0.03660(9) -0.27891(13) 0.0342(3) Uani d . 1 1 . .
    S S1 0.91904(5) 0.06336(3) 0.68523(5) 0.03039(15) Uani d . 1 1 . .
loop_
    _atom_site_aniso_label
    _atom_site_aniso_U_11
    _atom_site_aniso_U_22
    _atom_site_aniso_U_33
    _atom_site_aniso_U_12
    _atom_site_aniso_U_13
    _atom_site_aniso_U_23
    C1 0.0196(8) 0.0200(9) 0.0310(10) 0.0026(7) 0.0027(7) -0.0020(7)
    C2 0.0236(9) 0.0272(10) 0.0317(10) 0.0012(8) 0.0033(8) 0.0048(8)
    C3 0.0263(10) 0.0356(12) 0.0422(12) -0.0059(9) 0.0017(9) 0.0084(9)
    C4 0.0325(11) 0.0529(15) 0.0495(13) -0.0053(10) 0.0066(10) 0.0223(11)
    C5 0.0351(12) 0.0684(18) 0.0373(12) -0.0015(12) 0.0028(10) 0.0218(12)
    C6 0.0291(11) 0.0580(15) 0.0308(11) -0.0051(10) -0.0018(9) 0.0078(10)
    C7 0.0219(9) 0.0338(11) 0.0306(10) -0.0001(8) 0.0037(8) 0.0043(8)
    C8 0.0192(8) 0.0234(10) 0.0256(9) 0.0012(7) 0.0016(7) -0.0026(7)
    C9 0.0180(8) 0.0364(11) 0.0193(9) -0.0036(8) 0.0043(7) 0.0022(8)
    C10 0.0222(8) 0.0265(10) 0.0197(8) -0.0018(7) 0.0020(7) 0.0027(7)
    C11 0.0229(9) 0.0269(10) 0.0290(10) -0.0018(8) 0.0040(8) -0.0027(8)
    C12 0.0233(9) 0.0340(12) 0.0411(11) -0.0028(8) -0.0020(8) -0.0018(9)
    C13 0.0369(11) 0.0318(12) 0.0340(11) -0.0097(9) -0.0041(9) -0.0025(9)
    C14 0.0454(12) 0.0270(11) 0.0274(10) 0.0004(9) 0.0072(9) -0.0033(8)
    C15 0.0275(9) 0.0335(11) 0.0262(9) 0.0027(8) 0.0060(8) 0.0025(8)
    C16 0.0374(11) 0.0440(13) 0.0349(11) -0.0037(10) 0.0114(9) 0.0034(10)
    C17 0.0407(13) 0.0691(17) 0.0308(11) 0.0010(12) 0.0030(10) 0.0126(11)
    C18 0.0308(10) 0.0328(11) 0.0312(10) -0.0021(9) 0.0075(8) 0.0017(8)
    N1 0.0198(7) 0.0260(9) 0.0312(9) -0.0047(6) 0.0006(6) -0.0010(7)
    N2 0.0214(8) 0.0350(10) 0.0260(8) -0.0024(7) 0.0025(6) -0.0003(7)
    N3 0.0284(8) 0.0413(10) 0.0213(8) -0.0152(7) 0.0031(7) -0.0067(7)
    N4 0.0199(7) 0.0328(9) 0.0246(8) -0.0067(7) -0.0008(6) -0.0023(7)
    N5 0.0300(9) 0.0392(10) 0.0241(8) 0.0000(7) 0.0048(7) 0.0041(7)
    O1 0.0192(7) 0.0457(9) 0.0432(8) 0.0007(6) -0.0041(6) -0.0027(7)
    O2 0.0356(8) 0.0374(8) 0.0286(7) -0.0017(6) 0.0033(6) 0.0069(6)
    S1 0.0267(2) 0.0378(3) 0.0253(3) -0.0027(2) 0.00135(19) -0.0026(2)
_geom_special_details
;
All s.u.'s (except the s.u. in the dihedral angle between two l.s. planes) are
estimated using the full covariance matrix. The cell s.u.'s are taken into
account individually in the estimation of s.u.'s in distances, angles and
torsion angles; correlations between s.u.'s in cell parameters are only used
when they are defined by crystal symmetry. An approximate (isotropic)
treatment of cell s.u.'s is used for estimating s.u.'s involving l.s. planes.
;
loop_
    _geom_bond_atom_site_label_1
    _geom_bond_atom_site_label_2
    _geom_bond_site_symmetry_2
    _geom_bond_distance
    _geom_bond_publ_flag
    C1 N1 . 1.343(2) ?
    C1 C8 . 1.483(2) ?
    C1 S1 . 1.6661(19) ?
    C2 N1 . 1.390(2) ?
    C2 C3 . 1.396(3) ?
    C2 C7 . 1.401(3) ?
    C3 C4 . 1.374(3) ?
    C3 H3 . 0.9500 ?
    C4 C5 . 1.401(3) ?
    C4 H4 . 0.9500 ?
    C5 C6 . 1.372(3) ?
    C5 H5 . 0.9500 ?
    C6 C7 . 1.404(3) ?
    C6 H6 . 0.9500 ?
    C7 N2 . 1.384(2) ?
    C8 N2 . 1.300(2) ?
    C8 N3 . 1.360(2) ?
    C9 O1 . 1.233(2) ?
    C9 N4 . 1.347(3) ?
    C9 C10 . 1.495(2) ?
    C10 C15 . 1.394(3) ?
    C10 C11 . 1.396(2) ?
    C11 C12 . 1.383(3) ?
    C11 H11 . 0.9500 ?
    C12 C13 . 1.386(3) ?
    C12 H12 . 0.9500 ?
    C13 C14 . 1.383(3) ?
    C13 H13 . 0.9500 ?
    C14 C15 . 1.384(3) ?
    C14 H14 . 0.9500 ?
    C15 H15 . 0.9500 ?
    C16 N5 . 1.456(3) ?
    C16 H16A . 0.9800 ?
    C16 H16C . 0.9800 ?
    C16 H16B . 0.9800 ?
    C17 N5 . 1.456(3) ?
    C17 H17A . 0.9800 ?
    C17 H17B . 0.9800 ?
    C17 H17C . 0.9800 ?
    C18 O2 . 1.234(2) ?
    C18 N5 . 1.330(3) ?
    C18 H18 . 0.9500 ?
    N1 H1 . 0.8800 ?
    N3 N4 . 1.390(2) ?
    N3 H3N . 0.8800 ?
    N4 H4N . 0.8800 ?
loop_
    _geom_angle_atom_site_label_1
    _geom_angle_atom_site_label_2
    _geom_angle_atom_site_label_3
    _geom_angle_site_symmetry_1
    _geom_angle_site_symmetry_3
    _geom_angle
    _geom_angle_publ_flag
    N1 C1 C8 . . 113.62(16) ?
    N1 C1 S1 . . 122.24(13) ?
    C8 C1 S1 . . 124.13(14) ?
    N1 C2 C3 . . 120.68(17) ?
    N1 C2 C7 . . 117.32(17) ?
    C3 C2 C7 . . 122.00(18) ?
    C4 C3 C2 . . 118.92(19) ?
    C4 C3 H3 . . 120.5 ?
    C2 C3 H3 . . 120.5 ?
    C3 C4 C5 . . 120.2(2) ?
    C3 C4 H4 . . 119.9 ?
    C5 C4 H4 . . 119.9 ?
    C6 C5 C4 . . 120.7(2) ?
    C6 C5 H5 . . 119.7 ?
    C4 C5 H5 . . 119.7 ?
    C5 C6 C7 . . 120.7(2) ?
    C5 C6 H6 . . 119.7 ?
    C7 C6 H6 . . 119.7 ?
    N2 C7 C2 . . 121.65(17) ?
    N2 C7 C6 . . 120.77(17) ?
    C2 C7 C6 . . 117.58(18) ?
    N2 C8 N3 . . 120.54(16) ?
    N2 C8 C1 . . 124.59(17) ?
    N3 C8 C1 . . 114.87(16) ?
    O1 C9 N4 . . 123.04(17) ?
    O1 C9 C10 . . 120.98(18) ?
    N4 C9 C10 . . 115.98(15) ?
    C15 C10 C11 . . 119.35(17) ?
    C15 C10 C9 . . 118.19(16) ?
    C11 C10 C9 . . 122.44(17) ?
    C12 C11 C10 . . 119.86(18) ?
    C12 C11 H11 . . 120.1 ?
    C10 C11 H11 . . 120.1 ?
    C11 C12 C13 . . 120.21(19) ?
    C11 C12 H12 . . 119.9 ?
    C13 C12 H12 . . 119.9 ?
    C14 C13 C12 . . 120.34(18) ?
    C14 C13 H13 . . 119.8 ?
    C12 C13 H13 . . 119.8 ?
    C13 C14 C15 . . 119.64(19) ?
    C13 C14 H14 . . 120.2 ?
    C15 C14 H14 . . 120.2 ?
    C14 C15 C10 . . 120.48(18) ?
    C14 C15 H15 . . 119.8 ?
    C10 C15 H15 . . 119.8 ?
    N5 C16 H16A . . 109.5 ?
    N5 C16 H16C . . 109.5 ?
    H16A C16 H16C . . 109.5 ?
    N5 C16 H16B . . 109.5 ?
    H16A C16 H16B . . 109.5 ?
    H16C C16 H16B . . 109.5 ?
    N5 C17 H17A . . 109.5 ?
    N5 C17 H17B . . 109.5 ?
    H17A C17 H17B . . 109.5 ?
    N5 C17 H17C . . 109.5 ?
    H17A C17 H17C . . 109.5 ?
    H17B C17 H17C . . 109.5 ?
    O2 C18 N5 . . 126.27(19) ?
    O2 C18 H18 . . 116.9 ?
    N5 C18 H18 . . 116.9 ?
    C1 N1 C2 . . 124.49(15) ?
    C1 N1 H1 . . 117.8 ?
    C2 N1 H1 . . 117.8 ?
    C8 N2 C7 . . 118.23(16) ?
    C8 N3 N4 . . 120.40(15) ?
    C8 N3 H3N . . 119.8 ?
    N4 N3 H3N . . 119.8 ?
    C9 N4 N3 . . 119.73(15) ?
    C9 N4 H4N . . 120.1 ?
    N3 N4 H4N . . 120.1 ?
    C18 N5 C17 . . 121.23(17) ?
    C18 N5 C16 . . 121.41(17) ?
    C17 N5 C16 . . 117.25(17) ?
loop_
    _geom_hbond_atom_site_label_D
    _geom_hbond_atom_site_label_H
    _geom_hbond_atom_site_label_A
    _geom_hbond_site_symmetry_A
    _geom_hbond_distance_DH
    _geom_hbond_distance_HA
    _geom_hbond_distance_DA
    _geom_hbond_angle_DHA
    N3 H3N O2 1_556 0.88 2.14 2.906(2) 146
    N4 H4N O2 3_655 0.88 2.04 2.906(2) 166
    N1 H1 O1 3_756 0.88 2.01 2.8331(19) 154
data_global
_journal_date_recd_electronic     2013-06-28
_journal_date_accepted     2013-07-10
_journal_name_full     'Acta Crystallographica, Section E'
_journal_year     2013
_journal_volume     69
_journal_issue      8
_journal_page_first     o1268
_journal_page_last     o1268
_journal_paper_category     QO
_journal_paper_doi     10.1107/S1600536813019181
_journal_coeditor_code     TK5236
_publ_contact_author
;
Asmae Zanzoul
Laboratoire de Chimie Organique H\'et\'erocyclique,URAC 21, P\^ole de
Comp\'etences Pharmacochimie,Universit\'e Mohammed V-Agdal, Rabat, Morocco
;
_publ_contact_author_email     'a_zanzoul@yahoo.fr'
_publ_contact_author_fax     '212 537 77 54 40'
_publ_section_title
;
<i>N</i>'-(3-Sulfanylidene-3,4-dihydroquinoxalin-2-yl)benzohydrazide
dimethylformamide monosolvate
;
loop_
    _publ_author_name
    _publ_author_address
    'Zanzoul, Asmae'
;
Laboratoire de Chimie Organique H\'et\'erocyclique, URAC 21,
P\^ole de Comp\'etences Pharmacochimie, Universit\'e Mohammed V-Agdal,
BP 1014 Avenue
Ibn Batouta, Rabat, Morocco
Laboratoire de Chimie de Coordination du CNRS 205, Route de Narbonne 31077
Toulouse, France
;
    'Essassi, El Mokhtar'
;
Laboratoire de Chimie Organique H\'et\'erocyclique, URAC 21,
P\^ole de Comp\'etences Pharmacochimie, Universit\'e Mohammed V-Agdal,
BP 1014 Avenue
Ibn Batouta, Rabat, Morocco
;
    'Pratviel, Genevi\`eve'
;
Laboratoire de Chimie de Coordination du CNRS 205, Route de Narbonne 31077
Toulouse, France
;
    'Saadi, Mohamed'
;
Laboratoire de Chimie du Solide Appliqu\'ee, Facult\'e des Sciences,
Universit\'e Mohammed V-Agdal, Avenue Ibn Battouta, BP 1014, Rabat, Morocco
;
    'El Ammari, Lahcen'
;
Laboratoire de Chimie du Solide Appliqu\'ee, Facult\'e des Sciences,
Universit\'e Mohammed V-Agdal, Avenue Ibn Battouta, BP 1014, Rabat, Morocco
;
_iucr_refine_instructions_details
;
TITL samzoul290512 in space group P 1 21/c 1
CELL  0.71073  10.4053  16.8563  10.3624   90.000  100.882   90.000
ZERR     4.00   0.0002   0.0005   0.0002    0.000    0.002    0.000
LATT   1
SYMM  - X, 1/2 + Y, 1/2 - Z
SFAC  C    H    N    O    S
UNIT  72   76   20   8    4
MERG   2
SHEL 40 0.76
HTAB  N3 O2_$3
HTAB  N4 O2_$1
HTAB  N1 O1_$2
eqiv $1 1-x, -y, -z
eqiv $2 -x+2, -y, 1-z
eqiv $3 x, y, 1+z
FMAP   2
PLAN   10
SIZE     0.04   0.12   0.20
ACTA
BOND   $H
L.S.  10
TEMP   -93.00
WGHT      0.0514      0.6570
FVAR       3.17183
C1    1    0.900771    0.075175    0.523149    11.00000    0.01959    0.01992 =
         0.03099   -0.00203    0.00263    0.00259
C2    1    0.971728    0.131959    0.333994    11.00000    0.02359    0.02719 =
         0.03164    0.00477    0.00332    0.00114
C3    1    1.061071    0.180056    0.285595    11.00000    0.02625    0.03555 =
         0.04214    0.00842    0.00173   -0.00587
AFIX  43
H3    2    1.131983    0.203954    0.343805    11.00000   -1.20000
AFIX   0
C4    1    1.044759    0.192262    0.152404    11.00000    0.03249    0.05286 =
         0.04946    0.02225    0.00656   -0.00537
AFIX  43
H4    2    1.104623    0.224927    0.117963    11.00000   -1.20000
AFIX   0
C5    1    0.940035    0.156644    0.067235    11.00000    0.03507    0.06838 =
         0.03732    0.02175    0.00275   -0.00152
AFIX  43
H5    2    0.929988    0.164873   -0.024822    11.00000   -1.20000
AFIX   0
C6    1    0.851874    0.110013    0.115449    11.00000    0.02914    0.05797 =
         0.03079    0.00782   -0.00178   -0.00514
AFIX  43
H6    2    0.780841    0.086755    0.056516    11.00000   -1.20000
AFIX   0
C7    1    0.865561    0.096310    0.251017    11.00000    0.02189    0.03381 =
         0.03052    0.00428    0.00371   -0.00014
C8    1    0.793278    0.039252    0.426327    11.00000    0.01917    0.02338 =
         0.02558   -0.00264    0.00158    0.00122
C9    1    0.645929   -0.129102    0.376707    11.00000    0.01796    0.03638 =
         0.01929    0.00221    0.00433   -0.00359
C10   1    0.539413   -0.176426    0.294388    11.00000    0.02217    0.02646 =
         0.01967    0.00273    0.00198   -0.00182
C11   1    0.407001   -0.159969    0.288995    11.00000    0.02289    0.02688 =
         0.02894   -0.00269    0.00397   -0.00184
AFIX  43
H11   2    0.381694   -0.117492    0.339040    11.00000   -1.20000
AFIX   0
C12   1    0.312755   -0.205633    0.210648    11.00000    0.02329    0.03399 =
         0.04105   -0.00176   -0.00194   -0.00277
AFIX  43
H12   2    0.222642   -0.195122    0.208277    11.00000   -1.20000
AFIX   0
C13   1    0.349359   -0.266686    0.135575    11.00000    0.03691    0.03186 =
         0.03402   -0.00250   -0.00407   -0.00971
AFIX  43
H13   2    0.284262   -0.296173    0.078697    11.00000   -1.20000
AFIX   0
C14   1    0.480171   -0.284904    0.143036    11.00000    0.04533    0.02703 =
         0.02737   -0.00333    0.00713    0.00039
AFIX  43
H14   2    0.504895   -0.327762    0.093408    11.00000   -1.20000
AFIX   0
C15   1    0.574859   -0.240341    0.223215    11.00000    0.02749    0.03353 =
         0.02612    0.00252    0.00593    0.00268
AFIX  43
H15   2    0.664672   -0.253412    0.229788    11.00000   -1.20000
AFIX   0
C16   1    0.514504   -0.099733   -0.064225    11.00000    0.03741    0.04395 =
         0.03490    0.00336    0.01138   -0.00373
AFIX  33
H16A  2    0.490494   -0.077677    0.015462    11.00000   -1.50000
H16C  2    0.503212   -0.157460   -0.064891    11.00000   -1.50000
H16B  2    0.458205   -0.076814   -0.141771    11.00000   -1.50000
AFIX   0
C17   1    0.746928   -0.099512    0.050793    11.00000    0.04070    0.06912 =
         0.03074    0.01254    0.00294    0.00097
AFIX  33
H17A  2    0.833870   -0.082736    0.038134    11.00000   -1.50000
H17B  2    0.747208   -0.156834    0.066644    11.00000   -1.50000
H17C  2    0.724547   -0.071570    0.126494    11.00000   -1.50000
AFIX   0
C18   1    0.686481   -0.051743   -0.173529    11.00000    0.03082    0.03279 =
         0.03126    0.00165    0.00758   -0.00215
AFIX  43
H18   2    0.777131   -0.041678   -0.168440    11.00000   -1.20000
AFIX   0
N1    3    0.985246    0.117749    0.467988    11.00000    0.01983    0.02600 =
         0.03118   -0.00102    0.00060   -0.00468
AFIX  43
H1    2    1.053866    0.138039    0.520288    11.00000   -1.20000
AFIX   0
N2    3    0.777407    0.048761    0.299767    11.00000    0.02139    0.03503 =
         0.02599   -0.00034    0.00243   -0.00236
N3    3    0.708120   -0.005898    0.479380    11.00000    0.02842    0.04135 =
         0.02126   -0.00674    0.00307   -0.01525
AFIX  43
H3N   2    0.711064   -0.005155    0.564802    11.00000   -1.20000
AFIX   0
N4    3    0.616475   -0.053202    0.399486    11.00000    0.01985    0.03277 =
         0.02459   -0.00233   -0.00083   -0.00665
AFIX  43
H4N   2    0.539517   -0.033630    0.363934    11.00000   -1.20000
AFIX   0
N5    3    0.650595   -0.080789   -0.066416    11.00000    0.03002    0.03918 =
         0.02402    0.00412    0.00475   -0.00004
O1    4    0.753438   -0.159059    0.420526    11.00000    0.01919    0.04565 =
         0.04323   -0.00266   -0.00414    0.00068
O2    4    0.613395   -0.036602   -0.278901    11.00000    0.03555    0.03736 =
         0.02855    0.00690    0.00331   -0.00168
S1    5    0.919039    0.063364    0.685227    11.00000    0.02665    0.03783 =
         0.02526   -0.00263    0.00135   -0.00273
HKLF 4
REM  samzoul290512 in space group P 1 21/c 1
REM R1 =  0.0474 for   3090 Fo > 4sig(Fo)  and  0.0716 for all   4153 data
REM    235 parameters refined using      0 restraints
END
WGHT      0.0514      0.6570
REM Highest difference peak  0.300,  deepest hole -0.250,  1-sigma level  0.051
Q1    1   0.8535  0.0475  0.4813  11.00000  0.05    0.30
Q2    1   0.4781 -0.1702  0.2923  11.00000  0.05    0.29
Q3    1   0.5256 -0.2537  0.1655  11.00000  0.05    0.28
Q4    1   0.9923  0.1022  0.7197  11.00000  0.05    0.27
Q5    1   0.8964  0.1279  0.2985  11.00000  0.05    0.26
Q6    1   0.3630 -0.1937  0.2635  11.00000  0.05    0.25
Q7    1   0.4166 -0.2766  0.1635  11.00000  0.05    0.24
Q8    1   0.9502  0.0687  0.6032  11.00000  0.05    0.23
Q9    1   0.6626 -0.0249  0.4419  11.00000  0.05    0.23
Q10   1   0.8662  0.0749  0.5913  11.00000  0.05    0.22
;
