# Supplementary material for: N′-(3-Sulfanyl­idene-3,4-di­hydro­quinoxalin-2-yl)benzohydrazide di­methyl­formamide monosolvate
Source: Acta Crystallogr Sect E Struct Rep Online. 2013 Jul 17;69(Pt 8):o1268. doi: 10.1107/S1600536813019181 (PMC3793763; doi:10.1107/S1600536813019181)
Supplement: Supplementary file 2 [file e-69-o1268-Isup2.hkl]

#
# h,k,l, Fc-squared, Fo-squared, sigma(Fo-squared) and status flag
#
data_I
_shelx_title ' samzoul290512 in space group P 1 21/c 1'
_shelx_refln_list_code          4
_shelx_F_calc_maximum      204.93
_exptl_crystal_F_000       776.00
_reflns_d_resolution_high  0.7600
 
loop_
 _symmetry_equiv_pos_as_xyz
 'x, y, z'
 '-x, y+1/2, -z+1/2'
 '-x, -y, -z'
 'x, -y-1/2, z-1/2'
 
_cell_length_a    10.4053
_cell_length_b    16.8563
_cell_length_c    10.3624
_cell_angle_alpha  90.000
_cell_angle_beta  100.882
_cell_angle_gamma  90.000
 
_shelx_F_squared_multiplier     1.000
 
loop_
 _refln_index_h
 _refln_index_k
 _refln_index_l
 _refln_F_squared_calc
 _refln_F_squared_meas
 _refln_F_squared_sigma
 _refln_observed_status
   2   0   0     1519.24     1433.65     19.83 o
   3   0   0     5338.25     5103.92     49.31 o
   4   0   0        9.29        9.43      3.75 o
   5   0   0      547.75      462.77     12.74 o
   6   0   0     1063.43      933.16     22.44 o
   7   0   0     2398.03     2351.01     36.52 o
   8   0   0       27.96       29.11      7.06 o
   9   0   0       12.59        8.38      6.69 o
  10   0   0        0.15        3.82      7.22 o
  11   0   0       16.83       14.93      6.89 o
  12   0   0       30.95       45.18     21.05 o
  13   0   0      231.68      227.60     25.20 o
   2   1   0     4114.76     4072.95     56.71 o
   3   1   0      637.81      672.74     11.45 o
   4   1   0      481.07      541.32      9.07 o
   5   1   0      615.72      684.41     10.88 o
   6   1   0       15.31        7.66      2.73 o
   7   1   0       79.53       80.15      4.80 o
   8   1   0        2.29       -3.05      4.85 o
   9   1   0      310.62      294.96     12.02 o
  10   1   0       50.21       63.47      6.58 o
  11   1   0      153.90      157.50     11.60 o
  12   1   0       13.04       50.62     10.79 o
  13   1   0       34.31       35.50     11.18 o
   1   2   0     1159.05     1067.85     23.45 o
   2   2   0     6037.22     6223.49     68.14 o
   3   2   0        3.70        4.08      2.92 o
   4   2   0     1158.50     1255.57     14.53 o
   5   2   0        0.22        1.01      2.85 o
   6   2   0      386.89      358.97     12.80 o
   7   2   0      419.00      412.94     12.41 o
   8   2   0       99.59       97.04      7.72 o
   9   2   0        5.53        0.81      3.86 o
  10   2   0      766.64      765.55     20.45 o
  11   2   0      139.10      138.63     11.08 o
  12   2   0       15.14       12.11      7.58 o
  13   2   0      217.85      206.01     16.97 o
   1   3   0      115.60      127.85      7.89 o
   2   3   0    41994.97    42358.22    244.43 o
   3   3   0     5726.42     5656.42     42.12 o
   4   3   0       23.11       36.63      3.09 o
   5   3   0     3130.20     3237.84     30.89 o
   6   3   0        4.74       11.72      3.67 o
   7   3   0       69.90       53.80      5.41 o
   8   3   0        0.14        2.01      3.83 o
   9   3   0      776.34      731.46     19.02 o
  10   3   0      138.61      120.36      8.85 o
  11   3   0       19.69       19.38      6.09 o
  12   3   0        4.56       -6.48      7.41 o
  13   3   0        4.46       -5.54      8.77 o
   0   4   0     4395.79     3962.18     45.60 o
   1   4   0     7843.08     8166.12     90.14 o
   2   4   0     2917.64     2978.41     42.41 o
   3   4   0       57.15       64.51      4.03 o
   4   4   0      373.97      391.66      8.02 o
   5   4   0       30.86       30.94      3.71 o
   6   4   0       59.32       55.53      4.31 o
   7   4   0        0.00       -0.18      3.80 o
   8   4   0      828.55      843.91     19.63 o
   9   4   0        0.20        0.34      3.94 o
  10   4   0      442.86      421.29     15.40 o
  11   4   0        3.07        3.93      5.37 o
  12   4   0       92.93      102.02     12.26 o
  13   4   0        4.64        5.85     10.13 o
   1   5   0      763.24      759.59     14.21 o
   2   5   0    10073.05    10391.34    112.44 o
   3   5   0     1616.50     1848.78     26.42 o
   4   5   0      254.34      197.75      7.08 o
   5   5   0     1434.05     1339.16     20.49 o
   6   5   0       58.99       73.39      5.84 o
   7   5   0       56.45       47.77      5.50 o
   8   5   0     4147.05     4144.78     47.76 o
   9   5   0       36.08       41.74      5.78 o
  10   5   0      189.50      192.02     10.67 o
  11   5   0      280.55      313.37     16.45 o
  12   5   0        0.45       -7.88      7.88 o
  13   5   0        9.67       18.12     11.10 o
   0   6   0     2123.58     1952.53     28.89 o
   1   6   0       17.15       23.88      3.19 o
   2   6   0       46.13       51.38      5.32 o
   3   6   0      308.85      264.04      6.35 o
   4   6   0     3186.53     3312.44     40.68 o
   5   6   0      453.69      454.63     12.53 o
   6   6   0      144.54      164.36      8.28 o
   7   6   0      307.76      340.07     13.46 o
   8   6   0      158.99      150.01     10.60 o
   9   6   0      344.43      349.66     13.85 o
  10   6   0       58.56       50.51      7.45 o
  11   6   0      139.27      125.14     11.30 o
  12   6   0      203.44      230.24     17.33 o
   1   7   0      212.39      227.91      7.14 o
   2   7   0       24.64       25.00      4.31 o
   3   7   0     1006.37     1100.77     31.11 o
   4   7   0      247.05      263.08      7.38 o
   5   7   0      149.73      139.07     10.05 o
   6   7   0       17.92       12.33      3.83 o
   7   7   0       42.82       51.76     11.13 o
   8   7   0      699.20      672.87     25.54 o
   9   7   0      838.04      796.83     25.51 o
  10   7   0        2.52       -7.84      7.84 o
  11   7   0       67.20       58.77     17.20 o
  12   7   0       14.95       16.66      9.01 o
   0   8   0     3873.01     3864.75     50.26 o
   1   8   0      348.61      318.00      8.81 o
   2   8   0       68.39       53.55      4.03 o
   3   8   0      249.18      245.28     10.41 o
   4   8   0      389.73      369.94     13.74 o
   5   8   0      830.07      727.92     23.24 o
   6   8   0     1961.21     1822.35     30.09 o
   7   8   0     2258.61     2252.87     51.46 o
   8   8   0      424.50      421.93     21.02 o
   9   8   0       12.61       15.75      6.43 o
  10   8   0       96.83       77.78     11.65 o
  11   8   0        9.68        7.93      7.45 o
  12   8   0        3.48        8.55      7.83 o
   1   9   0      306.34      333.48      9.45 o
   2   9   0       78.87       71.80      5.14 o
   3   9   0      200.72      179.43      9.30 o
   4   9   0        0.28        5.65      5.16 o
   5   9   0      198.88      183.37     10.71 o
   6   9   0      838.16      803.35     19.74 o
   7   9   0      889.34      913.07     26.61 o
   8   9   0       17.46        8.94      5.90 o
   9   9   0      272.97      278.20     16.17 o
  10   9   0       56.97       60.70      9.92 o
  11   9   0        8.02        9.59      7.18 o
  12   9   0        2.64      -13.11     13.11 o
   0  10   0     1237.14     1249.43     28.28 o
   1  10   0       21.06       32.77      3.80 o
   2  10   0       22.98       25.79      2.75 o
   3  10   0      199.52      199.98     12.38 o
   4  10   0      427.08      428.88     16.10 o
   5  10   0      931.99     1000.97     25.05 o
   6  10   0     1698.15     1611.94     41.55 o
   7  10   0      931.69      892.41     26.92 o
   8  10   0       71.56       65.64      8.58 o
   9  10   0       14.98        2.61      5.70 o
  10  10   0       53.56       48.28      9.56 o
  11  10   0        8.72        6.98      8.38 o
  12  10   0       59.64       51.47     18.45 o
   1  11   0       11.90        8.74      4.75 o
   2  11   0      591.70      511.71     35.58 o
   3  11   0     1495.33     1421.90     33.31 o
   4  11   0      579.66      548.17     22.42 o
   5  11   0      174.65      184.90     11.60 o
   6  11   0       75.12       92.87     11.73 o
   7  11   0      428.51      425.46     19.66 o
   8  11   0      148.83      133.53     12.19 o
   9  11   0      455.17      435.40     21.27 o
  10  11   0      360.42      383.88     18.61 o
  11  11   0       28.03       30.68      9.93 o
   0  12   0       31.40       40.83      9.23 o
   1  12   0       21.94       18.10      4.72 o
   2  12   0        0.69       -1.96      4.11 o
   3  12   0      186.04      172.01     15.75 o
   4  12   0       55.73       49.12      7.80 o
   5  12   0      733.79      687.23     22.38 o
   6  12   0      565.41      556.73     25.74 o
   7  12   0       49.05       62.26      9.45 o
   8  12   0       19.73       19.22      9.37 o
   9  12   0        0.23       13.20      6.51 o
  10  12   0       78.76       74.24     10.29 o
  11  12   0       27.63       41.06     18.11 o
   1  13   0      298.84      292.61     13.40 o
   2  13   0      273.50      251.15     14.21 o
   3  13   0      113.29      116.30     13.62 o
   4  13   0      149.88      138.09     11.82 o
   5  13   0     1965.27     2000.03     40.03 o
   6  13   0        5.34       -6.25      6.25 o
   7  13   0       50.07       26.26      6.84 o
   8  13   0      205.96      221.00     15.72 o
   9  13   0       35.88       42.98      8.79 o
  10  13   0       81.88      112.37     12.25 o
   0  14   0        2.99        4.83      6.46 o
   1  14   0      155.83      173.89     10.95 o
   2  14   0        0.46       -0.24      4.58 o
   3  14   0      207.76      227.97     19.22 o
   4  14   0       72.09       46.67      8.19 o
   5  14   0      918.36      865.96     35.08 o
   6  14   0       30.46       32.18      6.87 o
   7  14   0       91.55      103.44     11.28 o
   8  14   0       26.20       54.60     14.46 o
   9  14   0        0.37       -4.32      6.95 o
  10  14   0       50.78       30.37      8.65 o
   1  15   0        0.06        0.36      4.81 o
   2  15   0      258.79      257.32     15.42 o
   3  15   0      666.99      708.30     33.60 o
   4  15   0        0.12       -3.47      6.02 o
   5  15   0        0.09        6.29      6.05 o
   6  15   0       65.93       64.66      8.74 o
   7  15   0        7.07        3.25      7.63 o
   8  15   0        2.16        2.12      6.04 o
   9  15   0       15.47       -0.50     10.25 o
   0  16   0      149.22      126.02     14.25 o
   1  16   0      664.36      731.71     23.16 o
   2  16   0      233.24      248.50     20.26 o
   3  16   0      449.32      481.88     28.34 o
   4  16   0       24.34        8.01      6.23 o
   5  16   0      111.08      104.78     10.73 o
   6  16   0       26.97       23.17      7.78 o
   7  16   0       21.63       43.09     10.28 o
   8  16   0      219.67      236.09     17.36 o
   9  16   0        3.32        5.53      9.92 o
   1  17   0       16.70       30.08      6.50 o
   2  17   0       37.50       39.73      9.60 o
   3  17   0       10.45        5.55      7.54 o
   4  17   0      146.24      140.65     16.21 o
   5  17   0       35.99       20.43      6.26 o
   6  17   0       23.05       24.64      9.17 o
   7  17   0       68.64       82.53     13.29 o
   8  17   0        3.30       -0.78     28.62 o
   0  18   0      300.73      285.68     29.83 o
   1  18   0        2.04       -4.81      4.81 o
   2  18   0        1.39        5.43     17.83 o
   3  18   0        6.36       10.86      6.71 o
   4  18   0       17.61       24.27      7.31 o
   5  18   0       23.04        7.94      6.81 o
   6  18   0       25.60       28.40      8.36 o
   7  18   0        0.86       -8.19     13.68 o
   1  19   0        0.91        6.30     13.95 o
   2  19   0        8.41       -4.16     11.25 o
   3  19   0      369.42      406.89     22.94 o
   4  19   0       99.89      131.32     15.06 o
   5  19   0       14.27       -0.67      9.26 o
   6  19   0       18.79       12.47     13.06 o
   0  20   0        2.81        7.87     13.48 o
   1  20   0       32.42       18.41     14.23 o
   2  20   0      200.24      187.98     32.02 o
   3  20   0        4.98       16.56      9.69 o
   4  20   0       10.42       11.93     10.40 o
   1  21   0        8.75       11.89     16.01 o
   2  21   0        0.22        8.15     12.33 o
 -13   1   1       10.88        7.29      8.39 o
 -12   1   1        0.22        2.74      6.39 o
 -11   1   1      479.38      507.25     17.76 o
 -10   1   1     1819.59     1880.44     32.98 o
  -9   1   1     1840.21     1844.94     30.94 o
  -8   1   1      127.31      120.04      6.61 o
  -7   1   1       28.04       23.27      3.65 o
  -6   1   1     1019.10     1094.08     16.82 o
  -5   1   1      254.65      340.42      8.46 o
  -4   1   1     4463.30     4405.15     32.96 o
  -3   1   1     1463.60     1487.60     24.93 o
  -2   1   1      492.08      446.12      8.79 o
   1   1   1      820.02      754.13     13.26 o
   2   1   1      393.22      489.52     13.85 o
   3   1   1     9674.95     9793.21     59.69 o
   4   1   1     3525.12     3375.96     24.77 o
   5   1   1      279.06      271.04      6.79 o
   6   1   1      583.09      604.93     17.01 o
   7   1   1      188.81      163.37      7.07 o
   8   1   1       25.56       23.54      6.52 o
   9   1   1     1010.76     1007.59     21.62 o
  10   1   1        0.08        6.98      3.93 o
  11   1   1       14.12        5.49      7.18 o
  12   1   1       72.07       84.84     12.09 o
  13   1   1      265.81      289.39     27.13 o
 -13   2   1      327.14      409.34     23.24 o
 -12   2   1      695.74      743.66     25.54 o
 -11   2   1     1109.73     1170.64     27.14 o
 -10   2   1      211.76      221.05     11.54 o
  -9   2   1        7.27        1.39      5.03 o
  -8   2   1      336.57      311.89     10.32 o
  -7   2   1        0.88        5.49      4.17 o
  -6   2   1     1794.81     1811.34     38.22 o
  -5   2   1        0.80        1.90      3.04 o
  -4   2   1       10.25        9.09      2.75 o
  -3   2   1      414.32      459.42     11.16 o
  -2   2   1       31.51       34.13      3.45 o
  -1   2   1     1865.00     1964.86     42.07 o
   0   2   1      863.99      849.80     14.36 o
   1   2   1     5704.89     5756.24    111.24 o
   2   2   1      821.96      840.78      9.79 o
   3   2   1        0.88        4.83      2.27 o
   4   2   1     1223.67     1237.11     14.02 o
   5   2   1      700.27      609.76     10.98 o
   6   2   1     1821.57     1898.44     24.51 o
   7   2   1      358.99      371.59     12.26 o
   8   2   1        8.30        3.64      3.68 o
   9   2   1       97.27      103.17     10.07 o
  10   2   1        4.27        4.20      5.01 o
  11   2   1       70.63       72.91     10.25 o
  12   2   1       26.65       34.41      8.58 o
  13   2   1       10.79       21.38     10.74 o
 -13   3   1        1.76        7.34      8.84 o
 -12   3   1      308.58      291.35     16.47 o
 -11   3   1        2.07        5.07      4.54 o
 -10   3   1      491.83      462.79     16.14 o
  -9   3   1     1034.02     1052.61     23.22 o
  -8   3   1       74.78       74.19      6.69 o
  -7   3   1       18.34       13.07      4.44 o
  -6   3   1        0.50        1.39      3.92 o
  -5   3   1      262.14      260.08      8.56 o
  -4   3   1      429.06      375.49      7.77 o
  -3   3   1      989.17      969.82     21.51 o
  -2   3   1       51.48       44.24      3.29 o
  -1   3   1       10.55       11.28      3.84 o
   0   3   1      894.18      905.55     27.30 o
   1   3   1     1241.65     1343.55     37.70 o
   2   3   1      684.71      655.16     11.49 o
   3   3   1      147.14      181.43      4.90 o
   4   3   1      142.09      173.52      5.27 o
   5   3   1      277.59      275.47      7.44 o
   6   3   1      543.91      612.36     14.77 o
   7   3   1       35.12       36.67      4.70 o
   8   3   1      833.92      783.34     18.08 o
   9   3   1        9.56       11.64      4.20 o
  10   3   1        2.88       -1.70      5.58 o
  11   3   1       54.79       65.03      9.93 o
  12   3   1        5.34       -1.74      7.94 o
  13   3   1       69.04       29.03     19.55 o
 -13   4   1       26.45       41.16     10.67 o
 -12   4   1      174.64      218.81     14.74 o
 -11   4   1       95.86       93.87      8.68 o
 -10   4   1        5.97        0.22      4.78 o
  -9   4   1     1073.77     1085.73     23.87 o
  -8   4   1     2178.26     2113.76     32.21 o
  -7   4   1     1358.59     1231.85     20.07 o
  -6   4   1      802.88      734.41     14.90 o
  -5   4   1      248.68      237.92      8.14 o
  -4   4   1      465.72      462.79     10.30 o
  -3   4   1       14.08       24.16      7.07 o
  -2   4   1    18280.67    19296.80    210.51 o
  -1   4   1    29348.96    30685.59    254.93 o
   0   4   1      746.21      850.84     17.88 o
   1   4   1     1224.52     1331.69     23.31 o
   2   4   1     1610.53     1607.00     20.58 o
   3   4   1      590.53      664.30      9.04 o
   4   4   1     1494.46     1460.62     16.69 o
   5   4   1     3754.43     3418.90     31.19 o
   6   4   1      751.29      716.01     16.32 o
   7   4   1      790.28      778.78     17.12 o
   8   4   1      262.97      252.88     10.53 o
   9   4   1      163.19      152.29      8.88 o
  10   4   1        9.79        3.17      6.52 o
  11   4   1      787.64      831.12     30.08 o
  12   4   1       77.34       73.75     14.37 o
 -13   5   1       21.80       17.62     15.06 o
 -12   5   1       17.66       10.78      6.70 o
 -11   5   1       51.64       47.87      6.72 o
 -10   5   1      518.11      491.99     17.28 o
  -9   5   1      378.15      408.13     14.88 o
  -8   5   1      553.42      538.00     16.24 o
  -7   5   1        2.94        1.00      3.49 o
  -6   5   1        5.89       10.19      3.29 o
  -5   5   1       13.60       15.51      4.32 o
  -4   5   1       15.61       14.85      4.51 o
  -3   5   1     1367.25     1404.81     20.18 o
  -2   5   1     5644.53     6016.37     57.85 o
  -1   5   1    12243.56    12438.66    143.61 o
   0   5   1     2810.98     2879.15     39.69 o
   1   5   1     2144.48     2203.76     29.14 o
   2   5   1     1018.99      992.68     31.03 o
   3   5   1      719.75      706.99     10.07 o
   4   5   1     1212.99     1356.93     15.49 o
   5   5   1     1264.77     1402.46     18.20 o
   6   5   1      393.85      405.53     13.55 o
   7   5   1       16.97       20.90      4.35 o
   8   5   1     1231.65     1246.48     23.81 o
   9   5   1        0.02        3.18      4.06 o
  10   5   1       62.74       55.52      9.04 o
  11   5   1        9.87       11.45      5.91 o
  12   5   1       76.03       63.01     10.65 o
 -13   6   1        0.02      -15.79     15.90 o
 -12   6   1       36.69       30.67      7.13 o
 -11   6   1       13.71        2.61      5.84 o
 -10   6   1        6.36        6.36      4.74 o
  -9   6   1      124.41      113.23      9.24 o
  -8   6   1     1259.52     1285.91     22.81 o
  -7   6   1      462.54      463.77     15.41 o
  -6   6   1       10.09        4.34      3.26 o
  -5   6   1     1177.21     1224.51     59.43 o
  -4   6   1        8.60       24.29      8.78 o
  -3   6   1      106.11      118.57      5.01 o
  -2   6   1     4639.35     4630.52     64.70 o
  -1   6   1     6012.60     5955.43     50.58 o
   0   6   1      263.55      302.94      7.22 o
   1   6   1      203.31      191.94      5.68 o
   2   6   1       54.90       41.82      3.10 o
   3   6   1       47.11       42.50      4.29 o
   4   6   1      179.24      176.16      6.02 o
   5   6   1      478.17      415.68     10.25 o
   6   6   1       51.83       50.96      7.74 o
   7   6   1      216.15      212.83     10.63 o
   8   6   1      174.13      169.45      9.17 o
   9   6   1       58.78       59.66      6.45 o
  10   6   1       24.62       24.79      6.18 o
  11   6   1      335.85      371.19     17.80 o
  12   6   1      103.27      120.78     16.37 o
 -12   7   1        0.72        3.91      7.81 o
 -11   7   1      216.35      215.18     18.49 o
 -10   7   1      275.44      264.42     16.13 o
  -9   7   1       74.94       65.40      8.18 o
  -8   7   1       45.13       52.31      8.21 o
  -7   7   1      974.05      947.52     28.68 o
  -6   7   1      625.00      584.75     21.57 o
  -5   7   1      507.40      421.76     15.39 o
  -4   7   1     9582.74     9432.00    186.17 o
  -3   7   1     2932.41     2891.24     42.01 o
  -2   7   1        2.42       11.80      5.45 o
  -1   7   1       14.18       11.79      3.07 o
   0   7   1      546.54      536.77     13.29 o
   1   7   1     2303.98     2308.48     26.11 o
   2   7   1     4389.13     4372.37     32.92 o
   3   7   1      224.55      292.37      8.60 o
   4   7   1     1150.61     1180.58     17.20 o
   5   7   1       23.57       13.15      3.56 o
   6   7   1      311.44      291.82     12.81 o
   7   7   1       68.33       56.58      7.37 o
   8   7   1      302.71      277.09     13.96 o
   9   7   1      211.23      218.62     16.60 o
  10   7   1        1.76       -0.74      6.93 o
  11   7   1        2.52        0.36      6.34 o
  12   7   1       15.14      -10.24     15.80 o
 -12   8   1        1.92       -7.15     11.19 o
 -11   8   1       47.14       38.83     10.16 o
 -10   8   1        0.08       -1.95      5.45 o
  -9   8   1      348.21      352.61     16.61 o
  -8   8   1      606.04      564.14     23.99 o
  -7   8   1      333.85      319.04     17.65 o
  -6   8   1      130.19      127.44     18.49 o
  -5   8   1      776.18      765.75     34.79 o
  -4   8   1      673.05      620.20     40.39 o
  -3   8   1     1532.14     1521.85     30.36 o
  -2   8   1     1315.83     1497.53     28.74 o
  -1   8   1     2314.82     2481.42     26.75 o
   0   8   1       75.16       82.22      4.77 o
   1   8   1      333.93      339.62      8.32 o
   2   8   1        1.74        1.87      2.47 o
   3   8   1       64.00       87.23      5.96 o
   4   8   1      244.30      213.21      8.02 o
   5   8   1       56.15       63.83      5.86 o
   6   8   1      100.53       92.27      8.86 o
   7   8   1        3.12        2.03      5.33 o
   8   8   1       87.54       67.32      7.94 o
   9   8   1      202.06      172.02     13.80 o
  10   8   1      506.90      462.08     22.47 o
  11   8   1       19.99       26.19      6.79 o
  12   8   1       28.01       36.62     16.90 o
 -12   9   1       31.38       46.07     14.42 o
 -11   9   1       89.54       99.35     13.97 o
 -10   9   1       52.46       40.73      7.33 o
  -9   9   1      121.58      117.86     12.71 o
  -8   9   1       14.02       16.65      6.60 o
  -7   9   1       98.99       97.85      8.23 o
  -6   9   1      849.04      803.89     26.21 o
  -5   9   1       76.88       70.48      5.24 o
  -4   9   1     1638.09     1627.90     29.16 o
  -3   9   1     8486.49     8682.97    183.19 o
  -2   9   1      671.65      648.06     19.54 o
  -1   9   1      567.56      558.28     15.59 o
   0   9   1      295.61      297.47      8.82 o
   1   9   1      371.05      354.95     10.36 o
   2   9   1        0.10       -0.50      2.87 o
   3   9   1      287.77      268.13     11.47 o
   4   9   1      424.37      386.96     18.94 o
   5   9   1        0.06       -3.09      4.71 o
   6   9   1      899.35      914.72     37.63 o
   7   9   1      330.81      285.02     15.32 o
   8   9   1      140.70      125.58     11.02 o
   9   9   1      214.17      241.75     14.21 o
  10   9   1       61.15       82.31     11.11 o
  11   9   1      135.05      162.72     22.12 o
 -12  10   1       30.88       44.28     17.83 o
 -11  10   1        3.30        8.54      7.31 o
 -10  10   1        0.55        6.86      5.69 o
  -9  10   1      101.96       88.14     10.05 o
  -8  10   1        3.00        5.60      6.22 o
  -7  10   1      367.80      380.05     17.50 o
  -6  10   1      454.83      433.19     31.86 o
  -5  10   1      310.60      311.00     13.52 o
  -4  10   1      270.13      285.03     12.42 o
  -3  10   1       29.57       33.13      8.23 o
  -2  10   1      319.06      331.69     14.50 o
  -1  10   1      148.85      137.54      7.22 o
   0  10   1     1696.34     1756.01     25.40 o
   1  10   1       36.19       63.78      5.12 o
   2  10   1      196.66      213.36      8.27 o
   3  10   1      524.80      524.81     16.22 o
   4  10   1      265.46      240.46     14.19 o
   5  10   1      274.41      241.33     12.92 o
   6  10   1        5.18       -2.18      5.85 o
   7  10   1       16.75       12.51      6.43 o
   8  10   1      149.39      130.77     11.58 o
   9  10   1      112.46      105.90     10.30 o
  10  10   1      248.23      256.44     17.47 o
  11  10   1      229.90      261.97     24.00 o
 -11  11   1        0.14        4.28      7.47 o
 -10  11   1        0.09        8.01      7.72 o
  -9  11   1       35.17       30.66      7.58 o
  -8  11   1      102.45       85.77     10.11 o
  -7  11   1      203.37      200.96     15.97 o
  -6  11   1     1247.70     1230.04     57.24 o
  -5  11   1      834.72      795.66     22.19 o
  -4  11   1        0.19        5.52      4.56 o
  -3  11   1        1.73       10.33      6.37 o
  -2  11   1        5.01       -4.51      4.60 o
  -1  11   1        0.96        1.00      3.40 o
   0  11   1     1421.64     1485.31     24.25 o
   1  11   1      150.44      145.65      7.54 o
   2  11   1      110.60       98.11      5.97 o
   3  11   1       28.67       24.22      4.81 o
   4  11   1        0.91        1.54      5.56 o
   5  11   1       90.46       95.83      9.16 o
   6  11   1      346.18      359.98     17.55 o
   7  11   1      735.05      670.42     24.79 o
   8  11   1      215.46      204.66     14.64 o
   9  11   1       28.40       24.25      7.42 o
  10  11   1      132.84      160.33     14.71 o
  11  11   1        0.01        3.95      9.22 o
 -11  12   1        2.83       15.88      9.72 o
 -10  12   1        0.26       -4.74      7.22 o
  -9  12   1      490.95      555.47     23.71 o
  -8  12   1       84.88       91.77     11.08 o
  -7  12   1       69.13       60.51      9.78 o
  -6  12   1     1309.71     1348.85     39.32 o
  -5  12   1      148.11      136.45      9.91 o
  -4  12   1      225.49      218.06     11.99 o
  -3  12   1       91.63      122.22     24.74 o
  -2  12   1      793.98      780.38     23.79 o
  -1  12   1     1105.54     1139.70     25.27 o
   0  12   1     1060.85     1045.72     20.88 o
   1  12   1      371.20      353.66     11.91 o
   2  12   1      129.21      115.30      6.68 o
   3  12   1      200.24      192.38     14.32 o
   4  12   1     1030.76     1106.08     32.23 o
   5  12   1        0.19       -3.28      5.53 o
   6  12   1      206.84      208.15     14.31 o
   7  12   1       63.19       63.58      8.89 o
   8  12   1        8.58       11.54      9.05 o
   9  12   1        1.63        5.16      6.59 o
  10  12   1       22.45       27.12      7.91 o
  11  12   1        6.10       17.92     16.07 o
 -10  13   1        1.01       -2.01      8.16 o
  -9  13   1        2.23       -4.93      6.25 o
  -8  13   1       54.81       52.61      8.87 o
  -7  13   1      111.04      103.24     12.87 o
  -6  13   1      117.83      122.75      9.93 o
  -5  13   1      585.14      616.03     20.68 o
  -4  13   1       14.63        6.15      4.53 o
  -3  13   1       65.48       89.44     11.89 o
  -2  13   1      690.53      712.66     27.99 o
  -1  13   1        1.96        3.23      3.84 o
   0  13   1       13.53       12.00      4.64 o
   1  13   1        0.16        0.93      4.33 o
   2  13   1       47.20       53.23      5.61 o
   3  13   1       14.35        8.03      6.34 o
   4  13   1       89.74      101.24     13.51 o
   5  13   1      609.59      580.08     21.62 o
   6  13   1      117.43      124.63     10.21 o
   7  13   1        1.07       -2.25      6.53 o
   8  13   1       62.53       78.89     10.22 o
   9  13   1       54.54       43.76      8.73 o
  10  13   1        0.70       -2.16      6.58 o
 -10  14   1        5.14       29.69     12.81 o
  -9  14   1       27.66        6.76      6.87 o
  -8  14   1       66.57       46.99      8.74 o
  -7  14   1       81.59       78.45     11.57 o
  -6  14   1       20.03       11.97      7.30 o
  -5  14   1       11.81        9.98      5.05 o
  -4  14   1      205.05      195.90     12.42 o
  -3  14   1       37.67       17.99     11.99 o
  -2  14   1      566.68      568.15     22.04 o
  -1  14   1       26.14       19.32      5.20 o
   0  14   1        0.10       -4.93      4.93 o
   1  14   1        5.74        7.26      4.38 o
   2  14   1      291.05      292.02     11.76 o
   3  14   1      130.77      140.17     12.86 o
   4  14   1      842.38      859.43     30.04 o
   5  14   1     1708.91     1653.57     38.08 o
   6  14   1       17.74       17.04      6.82 o
   7  14   1      337.93      347.46     19.36 o
   8  14   1       20.17       18.94      7.28 o
   9  14   1        0.04       11.14      8.32 o
  10  14   1       39.55       22.99     10.98 o
 -10  15   1       13.00       -9.23     15.00 o
  -9  15   1       17.12       18.28      6.72 o
  -8  15   1      186.31      188.01     15.25 o
  -7  15   1        2.30        5.06      7.10 o
  -6  15   1       64.37       51.87      9.53 o
  -5  15   1      483.47      491.30     25.90 o
  -4  15   1      181.05      173.16     11.88 o
  -3  15   1       21.80       30.87      8.70 o
  -2  15   1       87.82       78.89      9.31 o
  -1  15   1       42.25       42.52     11.99 o
   0  15   1      192.27      193.30     11.84 o
   1  15   1      605.43      653.40     22.70 o
   2  15   1      973.15      978.89     32.60 o
   3  15   1       66.66       85.56     11.21 o
   4  15   1       49.07       71.24     14.44 o
   5  15   1       67.10       69.30      9.34 o
   6  15   1      213.29      184.31     13.79 o
   7  15   1        0.32       15.31      9.29 o
   8  15   1      142.12      151.67     14.02 o
   9  15   1      145.02      175.93     17.54 o
  -9  16   1       36.82       55.12     13.97 o
  -8  16   1       10.62       21.52      7.27 o
  -7  16   1      205.19      191.74     17.81 o
  -6  16   1       16.07       28.98      8.72 o
  -5  16   1      104.96       93.23     12.36 o
  -4  16   1        7.66       15.33      5.70 o
  -3  16   1      329.38      348.54     23.77 o
  -2  16   1      141.04      126.11     13.95 o
  -1  16   1       34.47       33.76      9.81 o
   0  16   1       93.12       98.46      8.92 o
   1  16   1       95.46       89.28     15.55 o
   2  16   1      439.39      481.42     24.01 o
   3  16   1       85.24       96.67     12.05 o
   4  16   1       34.26       26.36     10.40 o
   5  16   1       18.35       10.61      7.49 o
   6  16   1       37.62       31.65      7.78 o
   7  16   1        1.17       -4.62      6.77 o
   8  16   1        0.76       16.75      7.66 o
   9  16   1        2.36       13.96     16.06 o
  -8  17   1       36.47       22.51     11.81 o
  -7  17   1        0.15       -2.36      6.82 o
  -6  17   1       17.50       12.27      8.68 o
  -5  17   1       89.59      101.64     12.46 o
  -4  17   1      236.82      252.40     15.32 o
  -3  17   1      109.37      111.84     15.01 o
  -2  17   1      384.17      404.71     20.49 o
  -1  17   1       31.58       42.83      7.54 o
   0  17   1      293.28      302.97     15.51 o
   1  17   1        1.25       -6.22      6.73 o
   2  17   1      967.78     1046.42     43.90 o
   3  17   1      317.11      345.60     21.15 o
   4  17   1      139.64      138.15     14.31 o
   5  17   1       35.88       35.20      7.87 o
   6  17   1        1.88       -9.05     11.38 o
   7  17   1       41.67       25.21     10.91 o
   8  17   1        7.26       10.75     18.97 o
  -7  18   1       94.76      108.38     22.54 o
  -6  18   1       11.12        8.90      7.06 o
  -5  18   1       28.02        6.38      6.71 o
  -4  18   1       34.03       37.66     11.22 o
  -3  18   1        5.43       37.90     16.82 o
  -2  18   1      122.45      129.50     22.01 o
  -1  18   1        0.88       -3.01      7.25 o
   0  18   1      238.77      236.26     17.67 o
   1  18   1        6.07       17.57      8.98 o
   2  18   1        0.76       11.27      7.94 o
   3  18   1      657.34      665.14     29.53 o
   4  18   1      255.39      257.34     19.23 o
   5  18   1       27.40       32.14      7.80 o
   6  18   1       65.90       63.10     12.02 o
   7  18   1        1.31      -11.92     11.92 o
  -5  19   1       32.53       34.68     12.19 o
  -4  19   1        1.94        2.56     22.82 o
  -3  19   1       29.49       50.09     20.51 o
  -2  19   1       41.88       47.06     11.73 o
  -1  19   1       64.99       65.88     11.71 o
   0  19   1        1.09        4.10      7.14 o
   1  19   1       15.77       23.19      7.93 o
   2  19   1      194.04      155.37     18.45 o
   3  19   1       44.13       44.36      9.74 o
   4  19   1       40.66       63.43     17.85 o
   5  19   1       27.57       20.15     15.07 o
   6  19   1       35.65       32.70     16.90 o
  -4  20   1       36.17       37.75     16.35 o
  -3  20   1      247.04      242.83     25.27 o
  -2  20   1        8.07       -7.65     13.76 o
  -1  20   1        7.42       12.52     13.44 o
   0  20   1      328.21      368.03     29.82 o
   1  20   1      269.70      281.12     26.96 o
   2  20   1        1.12       15.93     10.05 o
   3  20   1        0.61       -2.95      7.17 o
   4  20   1       74.29       75.67     19.61 o
   5  20   1        4.14       -8.74     12.43 o
  -3  21   1       51.97       60.80     20.01 o
  -2  21   1       52.41       33.91     17.28 o
  -1  21   1       10.29       11.04     11.97 o
   0  21   1       46.94       37.95     18.06 o
   1  21   1      144.87      176.20     32.25 o
   2  21   1      108.01      128.34     25.58 o
 -13   0   2      187.69      190.95     23.28 o
 -12   0   2       33.28       45.02      9.80 o
 -11   0   2     1330.80     1390.94     42.30 o
 -10   0   2      310.31      358.30     20.49 o
  -9   0   2     1700.66     1558.44     40.64 o
  -8   0   2      157.95      139.62     12.01 o
  -7   0   2     1826.55     1770.62     38.33 o
  -6   0   2     3308.02     3396.08     52.60 o
  -5   0   2      334.52      392.72     15.31 o
  -4   0   2     4633.66     4623.16     64.75 o
  -3   0   2     2225.99     2520.01     49.60 o
  -2   0   2    27662.77    30403.69    313.31 o
  -1   0   2    10685.05    11365.79    117.80 o
   0   0   2     2917.62     3323.04     53.27 o
   1   0   2     2771.42     2808.63     54.50 o
   2   0   2     3286.73     3041.66     25.41 o
   3   0   2     3083.19     3029.39     36.71 o
   4   0   2     3568.74     3512.17     45.10 o
   5   0   2        0.19        8.85      2.79 o
   6   0   2        4.42        2.95      4.18 o
   7   0   2      636.49      642.77     20.58 o
   8   0   2     1775.63     1762.22     44.32 o
   9   0   2     1231.62     1239.86     33.17 o
  10   0   2      297.33      315.79     25.13 o
  11   0   2       41.83       66.15     14.27 o
  12   0   2       47.89       54.02     14.63 o
 -13   1   2        3.59        2.04     11.38 o
 -12   1   2       95.55       98.85      8.95 o
 -11   1   2       16.40       14.46      5.11 o
 -10   1   2      122.90      123.17      8.97 o
  -9   1   2      129.80      143.57      9.02 o
  -8   1   2       34.37       42.41      5.91 o
  -7   1   2       28.14       32.84      3.68 o
  -6   1   2      298.95      296.70      8.00 o
  -5   1   2      102.52      139.96      5.01 o
  -4   1   2      815.16      832.59     17.02 o
  -3   1   2     1872.97     1985.75     25.92 o
  -2   1   2      385.29      377.57      7.58 o
  -1   1   2      402.17      421.45      6.38 o
   0   1   2     1557.92     1691.39     17.47 o
   1   1   2     2862.46     3221.62     32.31 o
   2   1   2       39.57       52.04      3.87 o
   3   1   2     1997.97     2228.89     31.39 o
   4   1   2      341.77      400.09      7.28 o
   5   1   2      485.42      548.21     10.18 o
   6   1   2      647.65      664.91     13.51 o
   7   1   2      725.83      733.09     14.03 o
   8   1   2       13.14        8.02      3.48 o
   9   1   2       26.70       27.09      4.49 o
  10   1   2       65.37       62.20      9.50 o
  11   1   2        2.21        3.14      6.78 o
  12   1   2        7.10        5.49      6.84 o
 -13   2   2      325.86      369.51     19.24 o
 -12   2   2       71.33       64.05      7.74 o
 -11   2   2       75.44       72.46      7.65 o
 -10   2   2      198.56      194.21     11.25 o
  -9   2   2       16.02       14.71      5.30 o
  -8   2   2        6.65        1.29      3.02 o
  -7   2   2      506.90      475.45     11.34 o
  -6   2   2      955.80     1014.43     18.85 o
  -5   2   2      693.36      702.54     11.93 o
  -4   2   2      220.98      195.87      7.69 o
  -3   2   2      270.68      260.29      7.58 o
  -2   2   2      474.93      415.31      9.23 o
  -1   2   2     2329.96     2375.39     23.49 o
   0   2   2     2864.82     3018.00     23.24 o
   1   2   2     1700.72     1653.43     12.26 o
   2   2   2      659.08      672.24      8.04 o
   3   2   2     1467.20     1496.13     16.60 o
   4   2   2     1916.71     1968.78     25.68 o
   5   2   2       21.82       15.90      3.37 o
   6   2   2       20.53       13.59      3.98 o
   7   2   2      385.56      360.08      9.95 o
   8   2   2      469.63      466.96     13.28 o
   9   2   2       71.22       62.22      7.32 o
  10   2   2       67.41       65.87      9.54 o
  11   2   2      128.42      151.30     13.17 o
  12   2   2       12.21       26.57      7.77 o
 -13   3   2      164.03      187.94     14.03 o
 -12   3   2      315.59      351.12     15.98 o
 -11   3   2      740.12      737.04     22.02 o
 -10   3   2       21.22       22.17      5.29 o
  -9   3   2       77.25       66.02      8.94 o
  -8   3   2       40.74       35.69      5.38 o
  -7   3   2      307.90      319.24     11.45 o
  -6   3   2       70.12       95.52      5.87 o
  -5   3   2     5243.12     5295.34     45.38 o
  -4   3   2     3737.65     3870.61     39.24 o
  -3   3   2      123.75      105.87      6.57 o
  -2   3   2       26.11       30.79      3.98 o
  -1   3   2     9820.37    10062.76    109.24 o
   0   3   2    14653.63    15342.44    156.48 o
   1   3   2      193.53      187.82      4.49 o
   2   3   2     1476.45     1461.66     14.84 o
   3   3   2     1460.25     1392.65     15.62 o
   4   3   2     3484.48     3903.41     29.00 o
   5   3   2      446.65      422.36      9.19 o
   6   3   2       30.21       26.46      3.02 o
   7   3   2     1367.14     1399.48     22.22 o
   8   3   2      125.13      114.34      7.02 o
   9   3   2        4.45        5.61      4.54 o
  10   3   2       75.16       71.76      9.56 o
  11   3   2       52.22       45.59      9.33 o
  12   3   2       72.44       96.94     14.52 o
 -13   4   2       23.62       23.62      7.46 o
 -12   4   2      577.62      614.95     21.06 o
 -11   4   2        0.49        1.52      5.77 o
 -10   4   2        0.00        0.16      4.89 o
  -9   4   2      435.94      426.27     15.14 o
  -8   4   2       93.25       78.26      5.77 o
  -7   4   2      155.90      158.23      6.76 o
  -6   4   2       71.60       76.35      4.81 o
  -5   4   2      566.49      544.88     11.35 o
  -4   4   2      582.36      625.64     15.90 o
  -3   4   2      345.56      355.89     19.12 o
  -2   4   2        7.24        6.64      4.22 o
  -1   4   2     1498.65     1648.42     26.75 o
   0   4   2     3777.05     3872.69     78.69 o
   1   4   2      255.95      207.22      7.64 o
   2   4   2     1379.86     1314.32     20.02 o
   3   4   2       87.02       85.63      4.55 o
   4   4   2       69.25       60.95      3.28 o
   5   4   2       33.52       23.62      2.87 o
   6   4   2      158.82      172.38      6.99 o
   7   4   2      134.37      137.38      7.23 o
   8   4   2       64.25       62.87      5.76 o
   9   4   2       34.95       37.91      6.20 o
  10   4   2       50.22       50.60      8.83 o
  11   4   2        2.36        5.02      7.64 o
  12   4   2        0.34        7.97      8.94 o
 -13   5   2      273.43      243.95     18.10 o
 -12   5   2       83.87      102.61     10.70 o
 -11   5   2      315.86      361.81     15.78 o
 -10   5   2     1002.59      981.36     24.38 o
  -9   5   2       73.48       64.03      7.09 o
  -8   5   2      133.12      114.78      8.29 o
  -7   5   2      159.41      154.82      7.81 o
  -6   5   2       50.73       52.79      4.25 o
  -5   5   2     1767.06     1736.81     34.73 o
  -4   5   2     3684.13     3891.23     53.89 o
  -3   5   2      258.04      291.59     21.13 o
  -2   5   2      123.62      110.73      8.86 o
  -1   5   2     2739.30     2926.40     26.86 o
   0   5   2      406.22      494.27     10.19 o
   1   5   2     1149.07     1198.79     37.25 o
   2   5   2     7848.44     7959.42     71.95 o
   3   5   2     1241.44     1208.76     13.61 o
   4   5   2      208.68      213.31      6.18 o
   5   5   2      135.51      124.00      5.80 o
   6   5   2        6.71        5.12      2.16 o
   7   5   2      226.42      221.50      9.16 o
   8   5   2      826.83      870.89     18.85 o
   9   5   2       56.21       56.26      7.54 o
  10   5   2        0.04       -1.91      5.68 o
  11   5   2        3.24        4.64      9.37 o
  12   5   2        0.66       -8.35     10.39 o
 -13   6   2       61.26       55.92     11.45 o
 -12   6   2       14.45       23.67      7.44 o
 -11   6   2       93.25       90.30      8.61 o
 -10   6   2        5.25        2.87      7.88 o
  -9   6   2       23.69       18.32      5.51 o
  -8   6   2      159.98      149.21     10.70 o
  -7   6   2       16.11       19.42      4.11 o
  -6   6   2      909.33      913.54     34.74 o
  -5   6   2      222.89      227.32     16.68 o
  -4   6   2        8.75        8.61      4.48 o
  -3   6   2       57.47       57.94     10.93 o
  -2   6   2      239.19      204.10      8.47 o
  -1   6   2     1664.56     1718.49     26.55 o
   0   6   2       12.32        3.47      1.50 o
   1   6   2       83.62       84.95      5.25 o
   2   6   2     5379.30     5786.49     69.82 o
   3   6   2       72.14      102.89      5.81 o
   4   6   2        2.87        7.30      2.47 o
   5   6   2     2386.94     2482.75     29.05 o
   6   6   2        0.04        4.93      2.83 o
   7   6   2      309.26      304.38     11.15 o
   8   6   2       75.45       70.28      5.69 o
   9   6   2        9.78       14.13      5.16 o
  10   6   2        6.66        1.99      5.76 o
  11   6   2        7.66        1.60      7.39 o
  12   6   2        0.23       -3.24     13.11 o
 -12   7   2        1.95       -3.24     12.07 o
 -11   7   2       46.59       36.38      7.71 o
 -10   7   2      172.73      175.86     13.56 o
  -9   7   2      140.94      141.97     11.50 o
  -8   7   2       76.26       77.66     11.19 o
  -7   7   2      349.78      358.58     17.44 o
  -6   7   2      355.56      346.44     22.30 o
  -5   7   2      173.67      188.91     16.16 o
  -4   7   2      204.33      201.27     10.51 o
  -3   7   2     2659.93     2848.42     70.46 o
  -2   7   2      488.70      551.01     13.06 o
  -1   7   2      229.46      183.34     10.41 o
   0   7   2      604.93      633.19      8.90 o
   1   7   2        6.60       16.99      2.83 o
   2   7   2      383.45      386.91      8.53 o
   3   7   2      269.92      246.75      7.48 o
   4   7   2       71.90       65.31      4.93 o
   5   7   2       39.43       46.84      4.26 o
   6   7   2      301.50      276.23     10.93 o
   7   7   2       21.88       22.31      4.28 o
   8   7   2        1.77        2.56      5.81 o
   9   7   2      243.15      220.28     14.73 o
  10   7   2       18.44        6.47      5.82 o
  11   7   2        0.33       -8.92      8.92 o
  12   7   2      122.77      186.32     32.01 o
 -12   8   2      135.73      120.49     15.78 o
 -11   8   2       29.89       28.09      7.87 o
 -10   8   2       23.38        5.52      5.66 o
  -9   8   2      156.60      168.73     14.04 o
  -8   8   2      685.59      696.28     25.71 o
  -7   8   2      155.97      174.55     13.31 o
  -6   8   2       14.14        5.38      7.30 o
  -5   8   2      175.39      152.06     15.39 o
  -4   8   2     3243.35     3306.82     44.69 o
  -3   8   2     2172.84     2269.63     50.80 o
  -2   8   2      999.99      974.79     20.25 o
  -1   8   2      285.35      241.80     10.28 o
   0   8   2     3115.50     2912.52     27.21 o
   1   8   2     1133.24     1071.95     24.78 o
   2   8   2      305.78      323.34      8.22 o
   3   8   2      131.87      123.21      5.43 o
   4   8   2      155.32      128.42      6.49 o
   5   8   2      785.41      744.10     15.92 o
   6   8   2      163.43      150.05      8.63 o
   7   8   2       14.66       13.22      5.40 o
   8   8   2       10.37       19.13      6.92 o
   9   8   2        1.31       -1.53      5.70 o
  10   8   2      174.15      170.79     13.87 o
  11   8   2       79.83       97.86     14.47 o
  12   8   2       79.76      119.33     27.35 o
 -12   9   2        0.44        4.65     20.09 o
 -11   9   2       18.93       11.63      9.43 o
 -10   9   2        2.58        4.31      5.63 o
  -9   9   2       76.85       70.88     14.47 o
  -8   9   2        5.51       11.97     10.14 o
  -7   9   2       88.96       98.03     13.86 o
  -6   9   2        2.12        0.15      4.79 o
  -5   9   2      509.42      411.49     27.00 o
  -4   9   2        1.63        8.02      3.90 o
  -3   9   2       41.02       59.59      7.86 o
  -2   9   2     1507.31     1669.58     31.96 o
  -1   9   2       13.42       10.37      4.45 o
   0   9   2      662.76      707.00     13.21 o
   1   9   2     1303.98     1294.98     25.26 o
   2   9   2        4.63        5.71      2.65 o
   3   9   2      216.00      246.52      8.48 o
   4   9   2       41.76       44.94      5.21 o
   5   9   2       73.44       65.91      6.28 o
   6   9   2        9.18        7.67      6.02 o
   7   9   2       92.46       88.57      9.48 o
   8   9   2       38.64       30.16      6.18 o
   9   9   2        3.44        7.35      6.32 o
  10   9   2       27.24       20.32      7.15 o
  11   9   2        0.50       -3.13     10.08 o
 -12  10   2       82.55       29.28     14.74 o
 -11  10   2        9.10      -12.00     12.00 o
 -10  10   2        1.09       -9.80      9.80 o
  -9  10   2      144.40      141.12     13.37 o
  -8  10   2       10.28       19.18      7.58 o
  -7  10   2       38.43       54.98     11.76 o
  -6  10   2      442.86      446.22     21.31 o
  -5  10   2      239.48      227.70     10.82 o
  -4  10   2      368.49      337.18     12.58 o
  -3  10   2     2106.26     2118.29     35.42 o
  -2  10   2      120.17      132.31      9.44 o
  -1  10   2     1357.93     1415.44     31.32 o
   0  10   2     1245.20     1195.17     18.86 o
   1  10   2       37.16       24.99      4.36 o
   2  10   2       11.87       11.83      3.26 o
   3  10   2      384.19      356.93     11.63 o
   4  10   2      193.15      161.91      9.87 o
   5  10   2      119.62      111.81      8.78 o
   6  10   2       12.96       -1.18      7.66 o
   7  10   2       76.38       82.59     10.40 o
   8  10   2        1.33        1.52      8.45 o
   9  10   2      128.31      115.70     15.83 o
  10  10   2      404.78      502.15     24.26 o
  11  10   2       43.11       48.60     18.91 o
 -11  11   2       59.47       64.18     10.62 o
 -10  11   2      164.18      157.70     16.44 o
  -9  11   2        0.58       -6.41      6.41 o
  -8  11   2        2.13       -1.51      5.38 o
  -7  11   2        4.26       -7.06      7.06 o
  -6  11   2     2006.04     1959.90     46.74 o
  -5  11   2      169.41      156.55      9.45 o
  -4  11   2        3.24       10.73      4.12 o
  -3  11   2        6.26        8.20      4.49 o
  -2  11   2       12.91       17.99      4.97 o
  -1  11   2       16.44       34.63      5.76 o
   0  11   2     1874.28     1863.87     32.96 o
   1  11   2      242.06      199.91     11.10 o
   2  11   2       95.17       81.76      5.60 o
   3  11   2      426.78      445.43     14.10 o
   4  11   2       17.72       13.49      6.13 o
   5  11   2       31.86       34.63      6.73 o
   6  11   2       16.25       11.12      6.96 o
   7  11   2      590.79      590.39     23.38 o
   8  11   2       10.79       16.69      8.47 o
   9  11   2        0.26       11.41      6.22 o
  10  11   2       20.33       26.82      7.84 o
 -11  12   2      134.20      154.01     20.56 o
 -10  12   2        8.79        8.61      8.01 o
  -9  12   2       11.57        8.21      9.39 o
  -8  12   2        9.37        8.74      7.71 o
  -7  12   2      286.93      277.11     19.11 o
  -6  12   2       99.15       85.57     16.90 o
  -5  12   2      655.49      616.88     19.11 o
  -4  12   2        1.90       -1.96      4.61 o
  -3  12   2       19.93       21.25      5.58 o
  -2  12   2      600.40      620.87     27.93 o
  -1  12   2      382.16      392.12     16.02 o
   0  12   2      384.19      326.78      9.09 o
   1  12   2       88.40       83.10      7.18 o
   2  12   2      415.54      407.47     11.83 o
   3  12   2      552.94      586.19     15.70 o
   4  12   2       30.43       44.73      8.63 o
   5  12   2       52.72       52.66      9.78 o
   6  12   2      163.18      143.40     12.31 o
   7  12   2       13.37        5.30      6.94 o
   8  12   2        1.48       -2.11      6.99 o
   9  12   2       50.38       60.03      9.41 o
  10  12   2       46.10       42.09     10.85 o
 -11  13   2      145.46      184.74     32.22 o
 -10  13   2       60.58       84.48     13.07 o
  -9  13   2       78.15       79.16      9.81 o
  -8  13   2       30.05       28.90      8.68 o
  -7  13   2      224.20      201.57     16.96 o
  -6  13   2      515.13      498.79     24.39 o
  -5  13   2      409.93      398.08     16.07 o
  -4  13   2     1054.91      969.93     24.73 o
  -3  13   2       19.36       18.87      5.27 o
  -2  13   2       98.89      117.75     10.30 o
  -1  13   2       22.46       18.60      6.92 o
   0  13   2       12.98       10.91      2.62 o
   1  13   2      175.02      147.84      9.39 o
   2  13   2        0.07        4.07      3.02 o
   3  13   2     1322.62     1436.41     34.83 o
   4  13   2      291.75      308.96     18.35 o
   5  13   2       82.34       80.87      9.75 o
   6  13   2       20.74       30.47      7.39 o
   7  13   2       26.73       29.39      7.58 o
   8  13   2      293.00      330.42     19.37 o
   9  13   2      154.18      180.81     15.01 o
  10  13   2       16.89       10.66     16.70 o
 -10  14   2        5.13        8.53     10.63 o
  -9  14   2      117.63      119.80     15.07 o
  -8  14   2      119.43      100.90     13.35 o
  -7  14   2       59.20       69.37     11.01 o
  -6  14   2       40.39       30.16      7.42 o
  -5  14   2      106.45       84.87      8.27 o
  -4  14   2      192.02      180.84     11.26 o
  -3  14   2       12.45       13.74      5.46 o
  -2  14   2      312.75      320.45     16.13 o
  -1  14   2      170.70      149.41     11.21 o
   0  14   2      116.47      108.05      7.22 o
   1  14   2      146.54      154.54     13.54 o
   2  14   2      186.64      189.37     10.00 o
   3  14   2       31.17       31.08      8.63 o
   4  14   2      105.88      100.25     11.68 o
   5  14   2      100.64      114.13     12.98 o
   6  14   2       10.68       11.09      5.85 o
   7  14   2        1.47       -6.45      6.45 o
   8  14   2      120.75      132.85     13.07 o
   9  14   2      147.88      168.56     15.56 o
 -10  15   2       10.94       -8.98     13.55 o
  -9  15   2        7.04        1.01      6.10 o
  -8  15   2       45.89       33.84     14.00 o
  -7  15   2      116.67       79.95     11.99 o
  -6  15   2        2.96       10.85     10.92 o
  -5  15   2       67.29       59.23     14.34 o
  -4  15   2       50.22       53.57      8.18 o
  -3  15   2        0.81        1.77      4.94 o
  -2  15   2       54.10       60.06      8.30 o
  -1  15   2        1.10        0.11      4.43 o
   0  15   2       14.76        4.28      4.49 o
   1  15   2      348.89      349.92     19.96 o
   2  15   2      499.85      538.62     26.96 o
   3  15   2       11.93       26.86      8.15 o
   4  15   2       33.27       34.97      8.41 o
   5  15   2      112.38      111.83     13.07 o
   6  15   2       81.24       83.42      9.09 o
   7  15   2       79.26       88.03     11.12 o
   8  15   2       71.49       82.66     20.44 o
   9  15   2      119.65      130.12     19.10 o
  -9  16   2       46.77       66.61     20.77 o
  -8  16   2      580.82      588.16     30.97 o
  -7  16   2      412.76      402.11     24.33 o
  -6  16   2      315.55      349.16     21.88 o
  -5  16   2        0.66        3.62      5.17 o
  -4  16   2       75.30       62.75      7.54 o
  -3  16   2       13.03        8.54      5.58 o
  -2  16   2      368.90      344.82     17.82 o
  -1  16   2      174.80      155.59     12.07 o
   0  16   2       66.48       60.45     12.03 o
   1  16   2       71.64       64.09     10.47 o
   2  16   2      102.35       98.12     10.49 o
   3  16   2       37.99       38.26     12.97 o
   4  16   2       97.14       78.69     14.79 o
   5  16   2      255.55      248.42     19.01 o
   6  16   2       20.46       40.12      7.47 o
   7  16   2      123.90      135.31     13.71 o
   8  16   2        5.66        6.81      7.47 o
  -7  17   2      381.82      384.17     31.40 o
  -6  17   2       19.84       18.82     10.77 o
  -5  17   2        0.82        8.45      8.83 o
  -4  17   2      162.99      208.07     22.25 o
  -3  17   2        0.36       -7.80      9.17 o
  -2  17   2        0.05        2.86     13.47 o
  -1  17   2       13.51       20.27     11.83 o
   0  17   2       28.79       14.96      6.96 o
   1  17   2        1.92       12.35      6.46 o
   2  17   2       19.32       31.92      8.08 o
   3  17   2       26.55       30.43      8.22 o
   4  17   2       18.20       24.05      8.19 o
   5  17   2       49.61       41.57      9.42 o
   6  17   2       12.56       11.45      5.74 o
   7  17   2       37.34       44.58     10.88 o
   8  17   2        0.47       -3.39     12.54 o
  -7  18   2       57.22       50.21     21.96 o
  -6  18   2        4.35       -6.42      9.58 o
  -5  18   2       41.71       36.12     11.84 o
  -4  18   2        1.84       -4.43      8.32 o
  -3  18   2        0.68       -8.07      8.07 o
  -2  18   2       96.21      106.57     15.19 o
  -1  18   2        1.03       -8.88      8.88 o
   0  18   2       12.90       19.94     13.12 o
   1  18   2        4.23       13.38      8.51 o
   2  18   2       93.13      113.23     11.70 o
   3  18   2      159.48      148.12     15.61 o
   4  18   2      188.66      193.88     17.07 o
   5  18   2       46.63       45.73      8.17 o
   6  18   2      109.14       92.04     14.27 o
   7  18   2      169.11      193.57     57.34 o
  -6  19   2      216.44      258.65     37.82 o
  -5  19   2       13.69       31.98     26.49 o
  -4  19   2       53.29       29.18     10.78 o
  -3  19   2       41.41       60.57     18.61 o
  -2  19   2        5.45        7.13     14.38 o
  -1  19   2        2.53        0.85     12.26 o
   0  19   2      114.10      105.48     15.47 o
   1  19   2       72.20       69.69     11.34 o
   2  19   2       29.36       24.99      8.47 o
   3  19   2        0.11       17.39      7.88 o
   4  19   2        6.66       -0.22      9.66 o
   5  19   2        0.21       -9.20     12.48 o
   6  19   2        9.28      -20.13     20.13 o
  -5  20   2        0.99        8.04     12.64 o
  -4  20   2       49.31       57.72     13.65 o
  -3  20   2       28.73       28.75     10.61 o
  -2  20   2       48.06       34.39     16.16 o
  -1  20   2        2.64        5.51     14.00 o
   0  20   2       13.88       19.49     11.66 o
   1  20   2       71.81       65.77     12.01 o
   2  20   2        1.02       -4.06      7.28 o
   3  20   2        1.96       14.45      8.09 o
   4  20   2       18.01       17.12      8.90 o
   5  20   2        2.79       -1.87     11.65 o
  -3  21   2       38.71       15.22     15.66 o
  -2  21   2        1.88       10.29      9.70 o
  -1  21   2        8.34        3.73     12.80 o
   0  21   2      149.27      169.17     31.57 o
   1  21   2      314.11      333.43     27.22 o
   2  21   2       22.38       43.56     13.00 o
   3  21   2       49.03       53.96     17.52 o
 -13   1   3       27.77       23.01      6.52 o
 -12   1   3      198.13      216.36     13.08 o
 -11   1   3       49.23       53.42      7.02 o
 -10   1   3       31.03       40.68      6.30 o
  -9   1   3        5.43        0.48      4.81 o
  -8   1   3      109.11      110.90      7.91 o
  -7   1   3      905.40      900.35     19.19 o
  -6   1   3     4810.83     4966.38     47.92 o
  -5   1   3       13.40        2.64      4.90 o
  -4   1   3      943.23      852.06     15.95 o
  -3   1   3      780.15      735.15     20.25 o
  -2   1   3     4154.51     4550.85     32.52 o
  -1   1   3     6650.03     6962.56     37.24 o
   0   1   3     3488.83     3785.62     22.23 o
   1   1   3     3723.54     3681.49     23.07 o
   2   1   3      501.89      503.90      8.48 o
   3   1   3        0.56       -0.22      2.03 o
   4   1   3      119.30      126.04      7.08 o
   5   1   3      696.12      809.73     14.26 o
   6   1   3       18.62       10.77      3.05 o
   7   1   3     3598.08     3516.61     41.88 o
   8   1   3      196.03      203.31      8.38 o
   9   1   3      192.55      186.02     13.13 o
  10   1   3      335.68      337.52     18.19 o
  11   1   3       55.84       56.52     10.85 o
 -13   2   3        4.04       12.27      5.80 o
 -12   2   3       14.30        8.25      6.67 o
 -11   2   3        9.00       13.00      5.33 o
 -10   2   3      101.14      113.07      8.78 o
  -9   2   3      473.58      453.08     15.52 o
  -8   2   3      574.06      573.65     16.42 o
  -7   2   3       20.47       19.59      4.58 o
  -6   2   3     2138.26     2331.70     30.07 o
  -5   2   3      433.50      470.98     14.57 o
  -4   2   3     1314.23     1308.72     33.76 o
  -3   2   3       34.34       19.31      2.05 o
  -2   2   3     9914.78    10397.30     76.90 o
  -1   2   3       72.55      101.91      3.34 o
   0   2   3      386.46      402.96      4.95 o
   1   2   3       40.06       47.68      2.72 o
   2   2   3     1422.82     1568.66     16.92 o
   3   2   3      429.58      339.11      8.19 o
   4   2   3      337.60      294.74      8.74 o
   5   2   3     1444.36     1403.69     19.62 o
   6   2   3      166.90      166.74      5.31 o
   7   2   3        0.10        2.13      2.32 o
   8   2   3      490.73      445.16     14.98 o
   9   2   3      366.65      414.33     18.74 o
  10   2   3      108.07      117.69     11.67 o
  11   2   3       19.67       12.03     11.30 o
  12   2   3       82.37      112.36     23.37 o
 -13   3   3      124.23      132.18     10.85 o
 -12   3   3       14.40       13.61      5.83 o
 -11   3   3      351.15      323.15     14.89 o
 -10   3   3      119.61      118.18      9.02 o
  -9   3   3      113.25      123.53      8.88 o
  -8   3   3       32.92       25.41      4.54 o
  -7   3   3      133.71      137.25      8.14 o
  -6   3   3        9.86        2.49      2.68 o
  -5   3   3     1557.11     1670.56     24.66 o
  -4   3   3      262.66      275.74      8.73 o
  -3   3   3      849.92      888.14     16.08 o
  -2   3   3      309.80      277.05      7.24 o
  -1   3   3     5384.26     5630.86     40.87 o
   0   3   3      947.06     1010.00     13.75 o
   1   3   3      139.59      116.93      3.65 o
   2   3   3      228.95      305.15      7.20 o
   3   3   3      317.12      363.47      6.92 o
   4   3   3     1111.91     1288.42     16.48 o
   5   3   3        6.02        8.20      2.58 o
   6   3   3      286.94      276.98      6.76 o
   7   3   3       30.46       24.43      5.10 o
   8   3   3        0.76       -1.14      4.24 o
   9   3   3       35.09       28.76      7.24 o
  10   3   3       28.41       22.47      7.15 o
  11   3   3      233.77      245.29     20.33 o
  12   3   3       69.41       85.46     23.35 o
 -13   4   3       89.01       80.15     11.30 o
 -12   4   3        3.70        4.03      5.72 o
 -11   4   3        9.11        3.51      5.66 o
 -10   4   3      231.88      206.34     11.71 o
  -9   4   3      406.68      407.55     15.09 o
  -8   4   3     1059.63     1064.83     22.62 o
  -7   4   3      182.39      175.56      6.78 o
  -6   4   3       91.72       67.38      3.72 o
  -5   4   3       30.21       44.61     10.60 o
  -4   4   3     2957.77     3106.74     44.38 o
  -3   4   3      548.31      594.96     13.68 o
  -2   4   3      286.29      262.60      9.45 o
  -1   4   3     4241.61     4252.12     30.77 o
   0   4   3     1498.40     1694.24     16.19 o
   1   4   3      486.40      486.11      7.14 o
   2   4   3     1839.86     1975.87     19.83 o
   3   4   3       40.06       79.59      4.08 o
   4   4   3       72.37       38.98      3.58 o
   5   4   3      866.47      821.16     13.79 o
   6   4   3      198.32      168.51      7.19 o
   7   4   3      479.86      462.63     10.79 o
   8   4   3      213.66      234.66     10.79 o
   9   4   3      875.00      864.66     24.92 o
  10   4   3        0.63        6.69      6.28 o
  11   4   3      280.38      289.29     19.19 o
  12   4   3      405.18      386.31     42.74 o
 -13   5   3       21.95       15.54      7.87 o
 -12   5   3       74.28       80.97      8.86 o
 -11   5   3       13.70        8.03      5.33 o
 -10   5   3        0.83        0.58      5.30 o
  -9   5   3       90.10       85.66      7.74 o
  -8   5   3      345.95      338.76     11.61 o
  -7   5   3       24.38       24.66      3.35 o
  -6   5   3      150.82      121.49     16.46 o
  -5   5   3      711.64      741.72     21.71 o
  -4   5   3      408.55      507.43     16.44 o
  -3   5   3     1435.46     1686.06     25.80 o
  -2   5   3     2555.16     2692.18     34.50 o
  -1   5   3     1239.03     1414.86     27.75 o
   0   5   3      367.96      330.78      7.69 o
   1   5   3      280.98      307.61      9.57 o
   2   5   3      223.62      247.23      6.03 o
   3   5   3      530.77      584.99      9.18 o
   4   5   3       35.83       37.40      2.85 o
   5   5   3       24.22       14.80      1.82 o
   6   5   3       55.04       45.01      2.72 o
   7   5   3       58.56       54.50      4.17 o
   8   5   3       36.96       25.59      5.02 o
   9   5   3        7.19       13.76      4.61 o
  10   5   3        0.23       -6.69      9.55 o
  11   5   3       46.04       53.49     10.21 o
  12   5   3       44.56       55.70     20.95 o
 -13   6   3       51.14       73.07     18.20 o
 -12   6   3        3.91       -6.14      6.14 o
 -11   6   3       29.13       27.04      7.04 o
 -10   6   3      139.26      160.22     11.68 o
  -9   6   3      187.09      187.76     11.88 o
  -8   6   3     1066.89     1073.39     29.21 o
  -7   6   3        7.95        7.96      5.09 o
  -6   6   3        2.13       -2.61      7.95 o
  -5   6   3      145.05      138.30      9.92 o
  -4   6   3      867.61      757.86     21.28 o
  -3   6   3      104.98      143.89     11.43 o
  -2   6   3       48.75       70.98      6.22 o
  -1   6   3     1223.74     1233.21     17.69 o
   0   6   3        4.96        9.16      2.70 o
   1   6   3      665.01      732.36     11.58 o
   2   6   3     1901.22     2062.46     20.18 o
   3   6   3       35.71       38.45      4.98 o
   4   6   3       58.92       45.02      3.38 o
   5   6   3     1100.93     1107.48     16.18 o
   6   6   3        3.07        3.79      1.70 o
   7   6   3       87.36       76.66      8.27 o
   8   6   3       11.65       12.12      5.00 o
   9   6   3      228.11      234.84     13.69 o
  10   6   3        0.25        3.89      7.00 o
  11   6   3      162.26      191.65     16.57 o
  12   6   3        7.78       -3.62     13.50 o
 -12   7   3      135.35      184.20     15.99 o
 -11   7   3       34.88       51.29      9.35 o
 -10   7   3      190.10      203.35     15.12 o
  -9   7   3       22.72       28.49      8.30 o
  -8   7   3       11.08        1.61      5.27 o
  -7   7   3      591.77      574.18     30.52 o
  -6   7   3       63.19       72.90     11.26 o
  -5   7   3      252.45      238.99     17.73 o
  -4   7   3        3.38        6.09      6.04 o
  -3   7   3      177.53      162.69     13.50 o
  -2   7   3        1.49        6.99      2.56 o
  -1   7   3      514.71      477.56     19.96 o
   0   7   3      672.78      605.14     14.49 o
   1   7   3      162.14      190.61      7.16 o
   2   7   3        1.30        0.42      1.97 o
   3   7   3      103.51      133.44      5.50 o
   4   7   3       31.63       26.04      3.00 o
   5   7   3      414.55      405.20     10.49 o
   6   7   3      254.89      225.40      9.69 o
   7   7   3      204.27      203.54     12.84 o
   8   7   3        7.49       20.00      7.85 o
   9   7   3      260.52      251.40     15.63 o
  10   7   3       45.20       55.73     12.81 o
  11   7   3      292.34      300.20     23.30 o
 -12   8   3       69.56       94.95     13.98 o
 -11   8   3        1.41        3.07      8.07 o
 -10   8   3      160.90      138.08     17.54 o
  -9   8   3       13.93       28.05      7.59 o
  -8   8   3       42.92       38.57      7.34 o
  -7   8   3       54.36       39.13     12.98 o
  -6   8   3      120.36      127.20     15.19 o
  -5   8   3        6.49       15.80     11.30 o
  -4   8   3      150.28      134.84     16.45 o
  -3   8   3     1389.63     1625.00     31.24 o
  -2   8   3      458.15      489.57     13.94 o
  -1   8   3     2791.69     2789.67     74.05 o
   0   8   3     1418.61     1382.83     23.38 o
   1   8   3      238.52      230.40     12.47 o
   2   8   3       37.11       42.40      3.15 o
   3   8   3       21.26       19.89      2.65 o
   4   8   3      133.40      135.22      5.99 o
   5   8   3       39.73       30.70      3.70 o
   6   8   3        8.51        0.39      5.44 o
   7   8   3       95.85       86.36      8.61 o
   8   8   3      351.18      319.94     17.11 o
   9   8   3       51.67       46.70      8.48 o
  10   8   3       31.37       25.58      9.25 o
  11   8   3        1.38      -14.97     14.97 o
 -12   9   3      167.92      164.23     21.43 o
 -11   9   3       48.12       43.46      8.77 o
 -10   9   3      239.96      225.88     22.77 o
  -9   9   3       35.88       37.45      7.61 o
  -8   9   3      266.78      247.18     16.06 o
  -7   9   3      343.74      349.41     27.89 o
  -6   9   3     1752.76     1732.02     53.83 o
  -5   9   3      134.85      113.17     13.89 o
  -4   9   3       21.69       13.29      3.41 o
  -3   9   3      418.18      475.01     15.20 o
  -2   9   3      149.97      129.74      7.64 o
  -1   9   3      155.71      116.44      8.03 o
   0   9   3     1782.01     1713.89     42.37 o
   1   9   3     1634.44     1586.32     27.63 o
   2   9   3      318.43      285.21      7.91 o
   3   9   3      776.22      808.15     16.23 o
   4   9   3       67.18       63.34      4.00 o
   5   9   3      148.45      158.19      7.86 o
   6   9   3      101.82      130.42     10.90 o
   7   9   3      437.71      436.54     17.67 o
   8   9   3       60.84       61.57     11.66 o
   9   9   3      194.83      213.94     15.31 o
  10   9   3        1.36        5.62     12.79 o
  11   9   3        2.27        5.58     13.78 o
 -12  10   3       25.29       22.15     17.99 o
 -11  10   3        0.28        1.15      6.54 o
 -10  10   3       37.02       39.09     12.71 o
  -9  10   3      246.38      248.38     19.78 o
  -8  10   3        0.03        9.84      7.94 o
  -7  10   3      356.09      363.02     25.67 o
  -6  10   3       81.09       63.75     10.64 o
  -5  10   3       17.35       19.21      6.20 o
  -4  10   3       36.85       42.89      5.72 o
  -3  10   3      308.16      308.30     12.94 o
  -2  10   3      350.28      360.07     12.73 o
  -1  10   3      262.31      281.32     11.27 o
   0  10   3        1.70        7.42      4.60 o
   1  10   3      482.53      442.93     23.20 o
   2  10   3        2.09        0.66      2.42 o
   3  10   3        9.32       14.71      3.51 o
   4  10   3      557.12      548.45     11.64 o
   5  10   3        0.29        3.66      5.85 o
   6  10   3       97.96       79.77      9.05 o
   7  10   3        0.69        5.05      5.94 o
   8  10   3       10.27       -3.23      5.49 o
   9  10   3       57.54       60.63      9.27 o
  10  10   3        0.17        8.11     14.73 o
  11  10   3      116.63      111.76     25.85 o
 -11  11   3       39.43       32.46     11.13 o
 -10  11   3       66.95       70.12     14.30 o
  -9  11   3      216.59      207.77     18.23 o
  -8  11   3      277.64      257.07     23.30 o
  -7  11   3      221.05      251.82     17.81 o
  -6  11   3      158.01      169.88     13.78 o
  -5  11   3      360.19      346.63     15.67 o
  -4  11   3       31.18       24.76      5.84 o
  -3  11   3      125.43      118.84      8.47 o
  -2  11   3      312.73      326.37     12.48 o
  -1  11   3      110.35      103.62     17.41 o
   0  11   3      705.78      696.80     19.56 o
   1  11   3      750.02      694.80     25.56 o
   2  11   3      199.89      169.66      7.36 o
   3  11   3     1118.66     1111.78     19.62 o
   4  11   3       53.09       65.85      5.97 o
   5  11   3      208.47      167.85     12.11 o
   6  11   3       14.47        6.25      5.67 o
   7  11   3       76.43       74.19      9.10 o
   8  11   3       20.64       17.98      5.99 o
   9  11   3       34.41       21.09      6.94 o
  10  11   3       11.66       21.75     14.01 o
 -11  12   3       44.52       84.29     27.81 o
 -10  12   3       44.16       37.46      9.66 o
  -9  12   3      129.67      125.54     14.82 o
  -8  12   3      388.34      403.74     23.16 o
  -7  12   3        6.50       -0.62      6.88 o
  -6  12   3      107.45      100.65     11.76 o
  -5  12   3      117.97      115.26     12.50 o
  -4  12   3        4.18       -1.55      5.17 o
  -3  12   3      798.08      747.87     21.07 o
  -2  12   3      278.40      288.00     12.22 o
  -1  12   3      972.61      959.53     23.92 o
   0  12   3       17.09       10.02      4.88 o
   1  12   3      192.14      174.41      7.67 o
   2  12   3        9.92        7.60      3.19 o
   3  12   3      249.95      240.74     10.15 o
   4  12   3      621.20      660.88     22.06 o
   5  12   3      386.86      391.76     18.62 o
   6  12   3      196.24      202.09     14.65 o
   7  12   3       16.32        7.71      5.94 o
   8  12   3        6.70       -6.42      6.42 o
   9  12   3        7.00       15.00      6.89 o
  10  12   3        7.29       26.04     17.59 o
 -11  13   3       17.73        6.22     13.13 o
 -10  13   3        0.14       -5.05      7.47 o
  -9  13   3        1.06       -3.25      7.23 o
  -8  13   3        6.03       14.65      8.12 o
  -7  13   3        4.00       -2.95      6.89 o
  -6  13   3      236.35      206.83     15.77 o
  -5  13   3      219.40      221.48     11.29 o
  -4  13   3       16.23       26.27      6.17 o
  -3  13   3      304.46      298.70     13.74 o
  -2  13   3       10.99        9.70      5.54 o
  -1  13   3      309.87      277.30     13.33 o
   0  13   3       84.25       84.54     12.28 o
   1  13   3       16.20       14.13      3.54 o
   2  13   3      252.93      247.52     11.63 o
   3  13   3        0.49        2.84      6.46 o
   4  13   3       10.46       11.47      6.67 o
   5  13   3      178.12      164.64     12.97 o
   6  13   3        1.84       -4.36      6.54 o
   7  13   3       29.66       25.83      8.61 o
   8  13   3       22.08       39.28      8.57 o
   9  13   3        5.07       -3.27      6.10 o
 -10  14   3        0.47        0.59     11.36 o
  -9  14   3        6.90      -10.76     13.80 o
  -8  14   3       91.73       89.33     12.07 o
  -7  14   3      152.64      116.43     13.88 o
  -6  14   3        8.96        7.58      6.32 o
  -5  14   3        8.93       -2.15      7.86 o
  -4  14   3      626.95      631.78     24.62 o
  -3  14   3       18.65        3.62      4.65 o
  -2  14   3      165.16      176.13     10.43 o
  -1  14   3      702.37      756.77     22.88 o
   0  14   3       40.67       49.27     29.52 o
   1  14   3      516.44      493.41     23.08 o
   2  14   3      882.65      860.24     22.04 o
   3  14   3      137.67      147.85     10.71 o
   4  14   3        6.15       -5.81      5.81 o
   5  14   3      539.69      534.85     24.71 o
   6  14   3       16.84       27.45     10.22 o
   7  14   3       42.10       52.38      8.98 o
   8  14   3       78.93       93.19     12.25 o
   9  14   3       67.77       95.92     16.10 o
 -10  15   3        2.61       33.74     17.66 o
  -9  15   3        0.49        8.28      7.20 o
  -8  15   3        0.00        1.72      8.60 o
  -7  15   3      305.34      345.45     22.15 o
  -6  15   3       38.21       27.99      7.53 o
  -5  15   3        0.90       -5.96      5.96 o
  -4  15   3       76.22      103.57     11.11 o
  -3  15   3      111.43      104.30     10.79 o
  -2  15   3       74.21       75.61     16.25 o
  -1  15   3      540.45      508.30     29.77 o
   0  15   3        0.58       -1.08      7.63 o
   1  15   3      210.33      217.84     21.54 o
   2  15   3      123.97      108.91     12.91 o
   3  15   3       23.84       26.03      7.83 o
   4  15   3        5.86        2.47      6.49 o
   5  15   3        8.68       23.22      9.23 o
   6  15   3      362.04      390.02     18.82 o
   7  15   3        0.95       -7.39      7.39 o
   8  15   3       12.70       14.26      7.44 o
  -8  16   3      154.50      165.48     22.33 o
  -7  16   3        0.59        8.76      8.96 o
  -6  16   3        0.38        2.14     13.10 o
  -5  16   3      110.63      129.13     17.60 o
  -4  16   3       50.78       55.12     15.19 o
  -3  16   3      212.48      209.89     16.65 o
  -2  16   3        5.71        3.19      6.37 o
  -1  16   3       71.16       62.32     12.18 o
   0  16   3        0.69        4.05      8.40 o
   1  16   3       38.87       29.84      8.46 o
   2  16   3      206.75      220.17     15.17 o
   3  16   3       24.95       13.73      7.91 o
   4  16   3        0.03        8.25      7.80 o
   5  16   3      129.82      142.80     15.13 o
   6  16   3        9.69       15.52      6.24 o
   7  16   3       57.96       53.04      9.70 o
   8  16   3       39.70       23.78     13.80 o
  -7  17   3      201.37      170.80     22.11 o
  -6  17   3      206.35      228.57     24.65 o
  -5  17   3        2.42       -1.47      7.94 o
  -4  17   3      417.54      418.39     41.59 o
  -3  17   3       78.92       91.63     12.73 o
  -2  17   3        9.93       10.14     10.20 o
  -1  17   3       42.91       38.07     26.99 o
   0  17   3       73.21       61.82     12.56 o
   1  17   3       88.79      114.58     13.84 o
   2  17   3       75.63       66.79      8.92 o
   3  17   3       42.12       47.04     10.49 o
   4  17   3       21.83       29.65      9.38 o
   5  17   3      259.82      279.90     18.24 o
   6  17   3       52.66       53.93      8.88 o
   7  17   3      251.69      265.65     22.10 o
  -7  18   3       10.22        9.46     12.71 o
  -6  18   3       13.90       11.91     20.42 o
  -5  18   3       16.55       20.88     11.79 o
  -4  18   3       26.66       37.96     12.41 o
  -3  18   3       10.49       30.86     12.34 o
  -2  18   3        4.39       -3.55      7.42 o
  -1  18   3       13.39       21.44      9.93 o
   0  18   3       21.76       13.67      9.92 o
   1  18   3       18.39       27.37     12.74 o
   2  18   3        0.86        0.71     12.44 o
   3  18   3        1.50       11.10      8.42 o
   4  18   3      120.27      119.71     14.43 o
   5  18   3       10.86        7.27      6.89 o
   6  18   3       33.39       21.22      8.43 o
  -6  19   3      122.88      115.58     25.85 o
  -5  19   3        6.93       18.01     10.27 o
  -4  19   3        0.34        7.62      9.75 o
  -3  19   3      354.53      337.40     27.79 o
  -2  19   3      120.47      108.90     13.60 o
  -1  19   3       45.21       25.08     27.53 o
   0  19   3        0.61       -0.22      9.62 o
   1  19   3       87.88       75.32     11.87 o
   2  19   3        0.06       -4.70      7.99 o
   3  19   3       63.55       55.98     11.06 o
   4  19   3        0.90        3.62      8.29 o
   5  19   3       29.26       39.83     12.58 o
  -5  20   3        0.55       -7.14     13.40 o
  -4  20   3        2.08        9.98      9.55 o
  -3  20   3       82.28      108.23     17.61 o
  -2  20   3      118.65      116.91     13.90 o
  -1  20   3       89.53      111.29     13.59 o
   0  20   3       11.20       14.84      9.79 o
   1  20   3        1.08        6.04      7.37 o
   2  20   3       25.88       38.25     11.19 o
   3  20   3       33.79       38.33     16.51 o
   4  20   3       49.64       59.43     14.27 o
  -3  21   3       18.94      -14.85     14.85 o
  -2  21   3        0.08       -7.43      7.43 o
  -1  21   3       46.79       37.11      9.76 o
   0  21   3        3.52       13.32      9.50 o
   1  21   3       15.08       22.08     14.61 o
   2  21   3       22.90       22.35     14.97 o
 -13   0   4       62.95       93.10     13.44 o
 -12   0   4        7.45       -7.84      7.84 o
 -11   0   4      149.25      126.20     13.77 o
 -10   0   4       20.52       15.81      9.32 o
  -9   0   4      189.58      179.31     14.39 o
  -8   0   4      272.37      266.33     20.13 o
  -7   0   4       26.03       22.15      6.33 o
  -6   0   4        4.18        0.97      5.21 o
  -5   0   4       25.87       45.09      6.72 o
  -4   0   4       45.26       43.98      5.45 o
  -3   0   4     3954.31     3821.82     35.17 o
  -2   0   4      210.41      268.47      8.90 o
  -1   0   4     1988.70     1954.57     21.23 o
   0   0   4       35.13       48.60      3.28 o
   1   0   4      164.19      192.83      7.65 o
   2   0   4      358.41      464.39     10.44 o
   3   0   4     3128.71     3103.31     56.20 o
   4   0   4       15.06        7.97      2.85 o
   5   0   4       24.66       14.05      6.64 o
   6   0   4     1983.71     1848.35     87.70 o
   7   0   4     3428.23     3337.42    139.92 o
   8   0   4        5.71        9.77     13.18 o
   9   0   4      503.70      486.53     30.07 o
  10   0   4     1482.78     1544.33     54.20 o
  11   0   4       23.68       22.31     18.69 o
 -13   1   4        8.15       20.12      6.46 o
 -12   1   4        1.22       -6.09      6.09 o
 -11   1   4       34.43       31.94      6.46 o
 -10   1   4        1.60        1.74      4.81 o
  -9   1   4        1.81       10.54      4.68 o
  -8   1   4       82.97       88.70      7.17 o
  -7   1   4      540.95      603.13     15.62 o
  -6   1   4      224.15      215.76      8.79 o
  -5   1   4      144.92      200.36     10.12 o
  -4   1   4      416.80      440.32     12.08 o
  -3   1   4       22.88       23.02      3.10 o
  -2   1   4        2.43        5.29      2.05 o
  -1   1   4       14.37       13.29      1.89 o
   0   1   4     1317.64     1398.63     11.08 o
   1   1   4      440.20      444.46      7.66 o
   2   1   4      463.22      491.77      8.40 o
   3   1   4      340.72      403.36      9.38 o
   4   1   4      117.98      137.38     11.19 o
   5   1   4       17.33       13.16      3.99 o
   6   1   4        2.33        7.83      3.14 o
   7   1   4        4.34       14.94      3.94 o
   8   1   4        5.04        6.16      5.54 o
   9   1   4        1.72       -5.81      5.81 o
  10   1   4      203.21      201.63     17.35 o
  11   1   4      225.07      237.98     41.67 o
 -13   2   4       24.64       34.19      7.54 o
 -12   2   4       22.95       27.73      7.44 o
 -11   2   4       87.62       63.45      7.67 o
 -10   2   4      553.48      514.06     17.52 o
  -9   2   4       85.75       85.66      7.60 o
  -8   2   4        1.84        1.39      4.40 o
  -7   2   4        8.85       10.23      4.15 o
  -6   2   4      331.90      367.77     13.04 o
  -5   2   4      400.08      501.91     14.65 o
  -4   2   4     1168.94     1213.52     16.76 o
  -3   2   4     2744.50     2785.03     30.18 o
  -2   2   4      160.03      205.61      5.65 o
  -1   2   4      735.60      752.69      8.00 o
   0   2   4      796.62      878.15      9.47 o
   1   2   4      116.53      131.58      4.35 o
   2   2   4        4.55       -0.83      2.35 o
   3   2   4     1373.38     1338.11     21.13 o
   4   2   4      372.08      376.30     14.91 o
   5   2   4       95.06       87.26      8.22 o
   6   2   4        4.99        6.07      4.80 o
   7   2   4      180.12      163.22      7.99 o
   8   2   4      590.31      621.43     19.53 o
   9   2   4       36.68       33.94      6.50 o
  10   2   4      321.08      339.45     19.43 o
  11   2   4        9.50        3.11     12.45 o
 -13   3   4       79.75       67.27      9.09 o
 -12   3   4       95.52      111.87      9.90 o
 -11   3   4       43.50       53.37      7.14 o
 -10   3   4       44.10       49.98      6.87 o
  -9   3   4        6.16        9.64      4.90 o
  -8   3   4      177.18      181.87      9.74 o
  -7   3   4       53.77       53.02      5.58 o
  -6   3   4      485.58      432.35     15.13 o
  -5   3   4      359.57      296.40      8.27 o
  -4   3   4       10.51       14.46      3.69 o
  -3   3   4      414.73      423.58     24.75 o
  -2   3   4      696.00      761.33     10.04 o
  -1   3   4      105.65       88.99      3.16 o
   0   3   4      441.47      397.08      5.17 o
   1   3   4     3765.05     3949.13     27.93 o
   2   3   4      377.51      436.71     10.10 o
   3   3   4      707.03      733.18     16.80 o
   4   3   4       24.70       26.44      4.38 o
   5   3   4      916.08      903.92     14.86 o
   6   3   4      440.75      408.71     10.66 o
   7   3   4       16.97       14.24      3.72 o
   8   3   4     1359.35     1318.68     36.25 o
   9   3   4       94.69       87.67      8.75 o
  10   3   4      160.87      190.54     15.25 o
  11   3   4       64.76       64.72     10.35 o
 -13   4   4       76.16       76.84     10.89 o
 -12   4   4        4.88        7.96      5.37 o
 -11   4   4        3.22       10.10      5.46 o
 -10   4   4       47.05       61.97      7.35 o
  -9   4   4      147.16      135.07      9.20 o
  -8   4   4       31.12       18.05      4.96 o
  -7   4   4        7.34        8.85      3.98 o
  -6   4   4        8.19       10.54      4.36 o
  -5   4   4       88.96       79.18      7.24 o
  -4   4   4      116.16      117.13      6.25 o
  -3   4   4      545.89      588.06     10.85 o
  -2   4   4      199.96      216.57      5.63 o
  -1   4   4      270.07      293.52      5.89 o
   0   4   4      134.42      140.55      5.02 o
   1   4   4      400.78      472.81      7.87 o
   2   4   4     1217.82     1263.56     13.04 o
   3   4   4       11.37       24.61      4.53 o
   4   4   4        7.08       10.19      3.43 o
   5   4   4       17.73       20.44      3.36 o
   6   4   4       18.89       13.89      3.19 o
   7   4   4       42.27       44.62      7.68 o
   8   4   4      232.43      197.70      9.75 o
   9   4   4        0.31        4.41      6.44 o
  10   4   4        1.83        6.34      7.02 o
  11   4   4        9.02       27.77      8.67 o
 -13   5   4       36.26       28.20     13.81 o
 -12   5   4      260.52      261.37     14.51 o
 -11   5   4        6.81        9.91      5.58 o
 -10   5   4        1.40        9.28      5.17 o
  -9   5   4       11.06        6.76      5.08 o
  -8   5   4      581.73      547.65     26.22 o
  -7   5   4      583.38      520.06     24.33 o
  -6   5   4       82.80       59.29      6.98 o
  -5   5   4     1882.76     1772.80     34.04 o
  -4   5   4      175.55      178.74      9.55 o
  -3   5   4       11.27       16.93      2.66 o
  -2   5   4     1297.99     1554.08     21.49 o
  -1   5   4     8119.54     8344.60     60.37 o
   0   5   4      133.73       99.22      5.18 o
   1   5   4     3618.27     3999.44     37.54 o
   2   5   4      956.05      923.53     11.89 o
   3   5   4       12.40       16.45      2.58 o
   4   5   4      520.20      574.25     15.18 o
   5   5   4     1179.66     1202.35     24.05 o
   6   5   4      657.52      621.09     18.30 o
   7   5   4      314.41      295.40     12.46 o
   8   5   4      404.27      384.58     13.53 o
   9   5   4       58.72       63.92      9.67 o
  10   5   4       19.90       17.73      7.54 o
  11   5   4      104.61      114.87     15.24 o
 -13   6   4       75.40       91.93     14.86 o
 -12   6   4       54.98       53.87      9.58 o
 -11   6   4       38.12       36.20      7.94 o
 -10   6   4      277.44      261.83     16.62 o
  -9   6   4       63.68       60.03     10.10 o
  -8   6   4      134.27      132.64     11.94 o
  -7   6   4      505.35      515.52     28.91 o
  -6   6   4       20.25       21.18      5.39 o
  -5   6   4       33.20       44.48      6.16 o
  -4   6   4      500.39      450.73     15.70 o
  -3   6   4     1353.51     1395.06     30.77 o
  -2   6   4       84.69       69.96      5.94 o
  -1   6   4      240.10      255.92      8.00 o
   0   6   4       59.47       57.96      4.69 o
   1   6   4     1215.24     1410.90     16.52 o
   2   6   4        0.71        9.24      2.19 o
   3   6   4     4031.73     4171.39     40.29 o
   4   6   4       75.20       62.34      9.02 o
   5   6   4        1.72        0.90      5.35 o
   6   6   4      104.38      101.90      8.98 o
   7   6   4      136.51      106.57      9.52 o
   8   6   4      507.89      448.79     19.35 o
   9   6   4      217.12      209.83     18.07 o
  10   6   4      100.69      126.26     15.68 o
  11   6   4        0.01      -20.03     20.03 o
 -12   7   4       13.96       17.68      7.47 o
 -11   7   4       64.46       66.54      9.82 o
 -10   7   4        5.54        3.54      6.55 o
  -9   7   4      104.58       99.26     14.49 o
  -8   7   4      619.09      671.60     33.52 o
  -7   7   4       15.34       17.72      8.76 o
  -6   7   4      148.71      156.45     15.91 o
  -5   7   4      485.70      502.53     18.55 o
  -4   7   4        8.40        4.57      4.25 o
  -3   7   4      140.14      141.68     10.81 o
  -2   7   4     1160.70     1217.68     22.09 o
  -1   7   4      703.41      834.70     17.61 o
   0   7   4      114.61      131.47      6.32 o
   1   7   4       33.34       47.53      3.53 o
   2   7   4      204.93      173.03      6.39 o
   3   7   4      509.21      497.47     13.66 o
   4   7   4      208.62      208.79      6.39 o
   5   7   4      212.93      207.52     10.45 o
   6   7   4      128.68      107.00     12.82 o
   7   7   4       13.66       24.92      6.52 o
   8   7   4      174.70      168.79     12.51 o
   9   7   4        9.69        1.11      7.82 o
  10   7   4       86.68       75.10     13.15 o
  11   7   4       12.32       13.83     13.41 o
 -12   8   4       10.95        1.11      8.12 o
 -11   8   4       83.04       85.08     13.18 o
 -10   8   4      817.61      853.55     35.37 o
  -9   8   4        0.13       21.03      9.66 o
  -8   8   4       18.93       24.79      9.59 o
  -7   8   4     1068.25     1066.52     42.57 o
  -6   8   4      829.68      840.20     35.64 o
  -5   8   4       23.42       22.67      5.83 o
  -4   8   4       58.17       37.84      8.47 o
  -3   8   4      613.81      556.03     21.82 o
  -2   8   4      412.77      372.02      9.44 o
  -1   8   4       54.14       38.25      9.80 o
   0   8   4        6.28        3.98      3.44 o
   1   8   4       19.93       20.76      2.96 o
   2   8   4      694.77      611.52     17.61 o
   3   8   4     1577.93     1540.78     18.85 o
   4   8   4     1330.17     1311.31     18.09 o
   5   8   4       38.99       34.37      6.98 o
   6   8   4      191.09      193.84     11.64 o
   7   8   4       19.21       25.33      6.64 o
   8   8   4       91.10      112.92     12.29 o
   9   8   4      194.35      202.74     23.69 o
  10   8   4       68.12       54.77     14.09 o
  11   8   4      175.67      185.60     32.59 o
 -12   9   4        0.47        8.96      9.55 o
 -11   9   4        2.52       -0.68     10.01 o
 -10   9   4      167.86      167.87     20.21 o
  -9   9   4        6.82       -3.47     17.62 o
  -8   9   4       68.14       54.70     15.24 o
  -7   9   4       39.36       35.20     10.02 o
  -6   9   4      493.28      470.37     33.40 o
  -5   9   4       73.76       74.51     12.14 o
  -4   9   4        0.81        3.34      1.98 o
  -3   9   4       82.39       79.16      4.71 o
  -2   9   4      107.01       90.13      5.95 o
  -1   9   4        4.19       10.37      5.21 o
   0   9   4      140.88      127.12      9.15 o
   1   9   4      673.24      642.37     19.86 o
   2   9   4      202.75      189.39      9.76 o
   3   9   4      133.84      156.87      5.21 o
   4   9   4       91.76       89.05      4.98 o
   5   9   4        0.50       11.55      7.16 o
   6   9   4      557.50      489.47     18.28 o
   7   9   4        0.26        1.95      5.71 o
   8   9   4       44.42       30.85      7.02 o
   9   9   4       74.93       64.07     14.21 o
  10   9   4        0.76       11.69      8.79 o
 -12  10   4        9.27       11.54     11.87 o
 -11  10   4       78.22       67.32      9.91 o
 -10  10   4      100.23      102.13     16.64 o
  -9  10   4      168.37      144.24     18.78 o
  -8  10   4        6.99       -3.00      8.93 o
  -7  10   4      535.17      530.78     30.95 o
  -6  10   4        0.66        3.19     13.47 o
  -5  10   4      381.71      386.47     24.76 o
  -4  10   4       40.71       36.41     11.32 o
  -3  10   4       10.10        9.76      4.15 o
  -2  10   4      400.54      396.97     12.27 o
  -1  10   4      167.11      158.84     15.96 o
   0  10   4      207.44      223.71     15.83 o
   1  10   4      530.75      501.98     17.51 o
   2  10   4      196.22      197.01      9.15 o
   3  10   4     1058.10     1060.64     15.58 o
   4  10   4        2.01        2.84      3.39 o
   5  10   4        0.19        6.28      7.04 o
   6  10   4      134.45      118.46     13.82 o
   7  10   4      270.91      276.11     17.81 o
   8  10   4        5.20        5.28      5.97 o
   9  10   4       31.08       46.15     11.15 o
  10  10   4       37.54       16.98     17.71 o
 -11  11   4        8.98       26.01     10.58 o
 -10  11   4      362.90      415.53     32.05 o
  -9  11   4       68.27       42.97     11.80 o
  -8  11   4      235.30      239.88     22.61 o
  -7  11   4       98.79       70.21     13.23 o
  -6  11   4       13.56       14.69      6.15 o
  -5  11   4      583.23      572.11     22.63 o
  -4  11   4       43.65       31.41      6.09 o
  -3  11   4       22.07       32.27      6.23 o
  -2  11   4      254.81      215.95      9.36 o
  -1  11   4      141.91      108.96      9.42 o
   0  11   4       68.35       53.26      7.29 o
   1  11   4       48.68       47.35      8.80 o
   2  11   4      269.44      269.77     10.91 o
   3  11   4       62.16       66.51      8.27 o
   4  11   4      509.64      541.39     18.43 o
   5  11   4      460.16      475.19     20.48 o
   6  11   4       58.82       62.34      9.11 o
   7  11   4      303.68      301.77     16.04 o
   8  11   4      105.21      119.59     14.39 o
   9  11   4       38.89       36.95     10.96 o
  10  11   4       15.61       30.04     16.88 o
 -11  12   4       31.43       26.26     14.42 o
 -10  12   4       99.76       89.39     17.50 o
  -9  12   4       11.28        1.58      6.66 o
  -8  12   4        0.10        4.03      7.31 o
  -7  12   4       43.10       47.77      8.92 o
  -6  12   4       19.40       15.94      6.57 o
  -5  12   4       23.60       30.54      7.19 o
  -4  12   4        8.41       -1.01      5.55 o
  -3  12   4      208.68      200.74     10.76 o
  -2  12   4       11.64       12.89      3.74 o
  -1  12   4       58.45       47.09      6.16 o
   0  12   4      501.57      497.53     20.18 o
   1  12   4      423.67      404.08     19.72 o
   2  12   4      252.30      249.07     11.84 o
   3  12   4        0.11        1.10      3.89 o
   4  12   4      361.56      360.43     15.41 o
   5  12   4       84.23       95.45     10.28 o
   6  12   4       10.35       12.52      6.27 o
   7  12   4        3.55        6.62      6.26 o
   8  12   4        8.37        6.56      5.95 o
   9  12   4        1.72       -3.22     19.29 o
 -10  13   4       25.01        7.94     12.83 o
  -9  13   4        3.37       20.52      8.13 o
  -8  13   4       72.25       70.71     10.91 o
  -7  13   4      123.47      144.06     16.64 o
  -6  13   4      214.26      184.43     14.93 o
  -5  13   4      272.57      221.71     15.21 o
  -4  13   4      228.47      235.96     14.25 o
  -3  13   4        1.43        0.50      3.55 o
  -2  13   4      532.94      486.10     15.11 o
  -1  13   4       19.63       15.94      5.82 o
   0  13   4      107.60       98.13     12.09 o
   1  13   4      890.76      866.33     29.70 o
   2  13   4       52.51       55.95      6.51 o
   3  13   4       16.19       18.60      4.59 o
   4  13   4        9.89       18.82      5.63 o
   5  13   4      380.84      400.56     19.99 o
   6  13   4       41.16       41.43      8.61 o
   7  13   4      110.03      128.90     14.86 o
   8  13   4      127.85      132.29     11.71 o
   9  13   4       57.43       79.80     23.29 o
  -9  14   4        1.79       -0.55      7.54 o
  -8  14   4      228.67      283.04     20.41 o
  -7  14   4        7.12       -7.06      7.53 o
  -6  14   4       62.75       51.44     18.74 o
  -5  14   4       48.67       43.50      8.06 o
  -4  14   4       22.96       37.87     10.30 o
  -3  14   4        1.67        2.35      6.23 o
  -2  14   4       56.37       62.37     10.17 o
  -1  14   4      127.10      114.64     11.36 o
   0  14   4       84.66       62.52     11.66 o
   1  14   4       12.75       24.79      7.48 o
   2  14   4      319.99      331.45     14.26 o
   3  14   4        1.84       -1.00      4.53 o
   4  14   4      127.05      133.83     12.12 o
   5  14   4       91.01      125.31     15.26 o
   6  14   4       59.27       68.02      9.89 o
   7  14   4       54.17       84.29     10.69 o
   8  14   4        5.64       19.03      7.38 o
  -9  15   4        0.10      -14.07     14.07 o
  -8  15   4       32.27       35.57     12.50 o
  -7  15   4       44.81       76.65     17.86 o
  -6  15   4        3.13       -0.70     20.88 o
  -5  15   4      232.29      229.60     22.40 o
  -4  15   4        7.51       -0.42      9.93 o
  -3  15   4       96.51       95.57     11.56 o
  -2  15   4      103.69       98.57     11.45 o
  -1  15   4       44.85       51.72      8.64 o
   0  15   4      264.10      260.98     21.55 o
   1  15   4        5.12       13.52      7.56 o
   2  15   4       16.57        8.69      4.41 o
   3  15   4        1.65       -2.98      6.20 o
   4  15   4       74.24       72.60     10.00 o
   5  15   4      129.97      154.44     13.77 o
   6  15   4      142.78      184.20     17.73 o
   7  15   4        0.29       -3.59      7.56 o
   8  15   4        2.74       20.35     10.98 o
  -8  16   4       71.89       79.79     15.62 o
  -7  16   4        0.10       -4.08      9.25 o
  -6  16   4        3.63        7.06     10.25 o
  -5  16   4        1.10       -9.92      9.92 o
  -4  16   4     1067.30     1062.47     45.71 o
  -3  16   4       61.15       63.42     10.23 o
  -2  16   4      240.16      240.70     17.43 o
  -1  16   4        0.01       -1.63      9.87 o
   0  16   4        5.99        3.02      5.83 o
   1  16   4        1.10        0.35      8.61 o
   2  16   4      130.09      150.87     12.39 o
   3  16   4      367.75      364.05     19.77 o
   4  16   4        6.75        7.10      6.42 o
   5  16   4       98.08      116.95     12.58 o
   6  16   4        1.73        8.14      7.34 o
   7  16   4        5.24       15.67     11.11 o
  -7  17   4       89.71       79.30     16.83 o
  -6  17   4       48.79       56.28     17.36 o
  -5  17   4        2.76       -1.43      9.12 o
  -4  17   4        0.55       18.76      9.20 o
  -3  17   4      105.68      100.08     12.88 o
  -2  17   4        5.03       13.85      9.40 o
  -1  17   4        3.49        3.45     10.31 o
   0  17   4        1.33        0.27      6.51 o
   1  17   4        0.41      -19.60     19.60 o
   2  17   4       28.58       29.45      7.76 o
   3  17   4       10.04        6.20      6.65 o
   4  17   4       13.05       15.73      7.57 o
   5  17   4       82.84       94.95     12.08 o
   6  17   4        7.31       -6.18      7.76 o
  -7  18   4        5.12      -15.07     15.07 o
  -6  18   4       26.06       12.03      8.46 o
  -5  18   4       98.93       98.84     16.57 o
  -4  18   4      258.66      260.59     24.56 o
  -3  18   4      242.57      235.85     18.84 o
  -2  18   4       71.59       89.87     12.24 o
  -1  18   4       38.63       32.49      8.34 o
   0  18   4       11.67        4.35      9.94 o
   1  18   4       22.83       27.12     10.43 o
   2  18   4       58.77       63.77     10.59 o
   3  18   4       13.39       32.59      8.48 o
   4  18   4        0.57        5.59      7.39 o
   5  18   4       21.91       38.76     10.73 o
   6  18   4        0.01      -15.08     15.08 o
  -6  19   4       98.93      124.89     27.98 o
  -5  19   4       17.60       44.88     12.97 o
  -4  19   4        1.67        4.28     16.98 o
  -3  19   4        4.55      -10.10     10.10 o
  -2  19   4      205.08      214.21     18.13 o
  -1  19   4       19.15       26.52     11.24 o
   0  19   4      147.81      156.86     19.94 o
   1  19   4        0.92        4.41      8.03 o
   2  19   4       67.94       74.65     11.58 o
   3  19   4        9.21       15.89      9.08 o
   4  19   4       21.21       28.00     11.33 o
  -5  20   4        2.56       16.27     14.30 o
  -4  20   4       66.33       73.66     20.49 o
  -3  20   4       35.48       43.88     16.06 o
  -2  20   4       37.12       46.69     18.15 o
  -1  20   4       48.19       51.62     12.83 o
   0  20   4        0.42        5.16      8.95 o
   1  20   4        0.04       14.13     19.20 o
   2  20   4        4.94       17.36      8.23 o
   3  20   4       15.60        4.24     11.23 o
  -2  21   4      127.23      102.69     17.69 o
  -1  21   4       44.66       68.13     15.34 o
   0  21   4       37.06       60.98     29.16 o
   1  21   4      122.34      117.01     17.63 o
 -13   1   5       29.80       38.04     13.70 o
 -12   1   5        7.22        1.12      6.28 o
 -11   1   5       16.74       17.35      5.43 o
 -10   1   5      109.51      104.83      8.59 o
  -9   1   5      284.27      280.97     13.71 o
  -8   1   5       11.73       14.67      6.04 o
  -7   1   5      175.68      150.88      8.06 o
  -6   1   5     1186.85     1161.80     19.97 o
  -5   1   5       43.08       38.16      4.51 o
  -4   1   5       42.23       39.61      3.25 o
  -3   1   5      807.30      968.96     13.33 o
  -2   1   5     5674.05     6029.75     39.98 o
  -1   1   5     4304.39     4540.40     27.41 o
   0   1   5     4964.25     5432.33     28.85 o
   1   1   5      277.65      225.32      4.87 o
   2   1   5       32.16       50.75      2.71 o
   3   1   5      367.97      432.45      9.64 o
   4   1   5      431.00      398.58      8.93 o
   5   1   5     1789.46     1664.16     35.38 o
   6   1   5      285.04      263.82      9.02 o
   7   1   5       52.02       58.49      6.88 o
   8   1   5      108.61      108.34      8.05 o
   9   1   5       59.69       49.03      7.13 o
  10   1   5       12.17       14.53      7.38 o
  11   1   5       57.97       57.48     15.96 o
 -13   2   5       43.95       54.22     13.21 o
 -12   2   5        0.23        7.80      6.94 o
 -11   2   5      185.47      200.78     11.85 o
 -10   2   5        0.36       -0.22      4.84 o
  -9   2   5       36.47       41.65      5.92 o
  -8   2   5        0.61        3.00      3.87 o
  -7   2   5       15.23       20.45      4.38 o
  -6   2   5        1.10        3.56      3.73 o
  -5   2   5       90.88       86.94      4.92 o
  -4   2   5     1691.41     1788.52     24.71 o
  -3   2   5      249.65      211.19      8.34 o
  -2   2   5        3.08       10.28      2.39 o
  -1   2   5     1334.30     1412.51     11.80 o
   0   2   5      199.26      187.00      4.59 o
   1   2   5     1692.42     1743.06     20.00 o
   2   2   5     2289.89     2341.89     23.30 o
   3   2   5      749.72      733.75     27.98 o
   4   2   5       59.57       75.97      4.13 o
   5   2   5       38.53       27.03      4.19 o
   6   2   5      536.71      500.67     12.50 o
   7   2   5     1363.62     1358.35     25.01 o
   8   2   5        1.11        4.02      8.48 o
   9   2   5        5.06        9.99      7.06 o
  10   2   5       10.55        6.10      7.03 o
  11   2   5        0.07        5.08     11.02 o
 -13   3   5        0.05       -8.81      8.81 o
 -12   3   5       41.10       41.46      7.92 o
 -11   3   5       97.73       93.17      8.55 o
 -10   3   5        0.00       12.90      5.07 o
  -9   3   5       31.03       39.80      6.10 o
  -8   3   5        4.85       10.74      4.62 o
  -7   3   5       16.82       18.72      3.10 o
  -6   3   5      359.06      344.46     13.01 o
  -5   3   5      981.02      982.46     28.13 o
  -4   3   5       55.24       50.25     10.77 o
  -3   3   5       70.10       71.46      5.52 o
  -2   3   5     3091.91     3451.31     30.19 o
  -1   3   5        0.04        2.01      2.03 o
   0   3   5       55.83       55.55      2.93 o
   1   3   5       85.80      123.58      5.98 o
   2   3   5     1179.11     1282.73     15.98 o
   3   3   5      179.34      178.98     11.68 o
   4   3   5        1.65        1.04      2.13 o
   5   3   5       21.83       15.20      3.28 o
   6   3   5       10.26        1.28      3.62 o
   7   3   5      354.97      371.73     14.02 o
   8   3   5      149.01      147.29     12.75 o
   9   3   5      196.47      164.44     13.60 o
  10   3   5       11.81        9.48     10.93 o
  11   3   5        0.97       11.18     12.57 o
 -13   4   5        0.35        1.59      8.10 o
 -12   4   5       89.67       93.53     10.50 o
 -11   4   5        0.22        0.78      4.81 o
 -10   4   5      120.90      136.53      9.64 o
  -9   4   5      249.61      250.37     12.04 o
  -8   4   5     1073.87     1041.07     22.55 o
  -7   4   5      412.85      419.85     20.73 o
  -6   4   5      130.02      120.43      7.24 o
  -5   4   5       83.88       72.22      8.56 o
  -4   4   5     1484.47     1469.82     30.48 o
  -3   4   5     1242.66     1187.15     18.15 o
  -2   4   5      314.03      323.88      7.45 o
  -1   4   5     1466.00     1479.20     13.94 o
   0   4   5     3193.32     3346.85     21.99 o
   1   4   5      403.19      366.27      8.19 o
   2   4   5     2142.21     2067.88     31.52 o
   3   4   5      999.35      952.71     20.67 o
   4   4   5      629.97      621.73     15.87 o
   5   4   5      264.51      241.07      8.55 o
   6   4   5       51.15       52.17      4.72 o
   7   4   5      101.55      101.94     10.57 o
   8   4   5      304.00      314.65     17.65 o
   9   4   5      202.46      244.15     16.67 o
  10   4   5      136.37      183.37     15.20 o
 -13   5   5       13.27       10.88     10.32 o
 -12   5   5       33.65       57.33      9.20 o
 -11   5   5        4.61        4.50      5.72 o
 -10   5   5       23.77       20.04      6.15 o
  -9   5   5       76.67       64.15      7.84 o
  -8   5   5       28.20       24.35      7.77 o
  -7   5   5      237.49      205.26     12.73 o
  -6   5   5        1.63        6.59      2.81 o
  -5   5   5       63.39       69.33      5.15 o
  -4   5   5       45.84       57.24      6.44 o
  -3   5   5       14.75        6.41      2.07 o
  -2   5   5       82.94       75.98      3.93 o
  -1   5   5      488.65      493.69      8.44 o
   0   5   5      596.25      580.95     10.65 o
   1   5   5      494.99      539.37     13.29 o
   2   5   5       19.71       26.98      3.09 o
   3   5   5       27.04       19.91      6.95 o
   4   5   5        3.45        7.93      4.51 o
   5   5   5       79.93       91.17      8.98 o
   6   5   5       53.44       44.75      6.56 o
   7   5   5       32.12       29.50      8.13 o
   8   5   5        3.91       -0.51      6.84 o
   9   5   5       52.53       45.67      8.64 o
  10   5   5       20.92       40.96      9.26 o
 -12   6   5       45.15       38.24     10.55 o
 -11   6   5       54.44       55.34      8.98 o
 -10   6   5       76.82       66.00     11.88 o
  -9   6   5      156.38      122.95     13.90 o
  -8   6   5      142.72      106.21      8.66 o
  -7   6   5      113.37      102.81      7.91 o
  -6   6   5      583.11      575.83     15.56 o
  -5   6   5        3.77       11.19      3.44 o
  -4   6   5      149.49      132.75      7.04 o
  -3   6   5      220.18      195.73      9.22 o
  -2   6   5     1373.67     1268.56     20.07 o
  -1   6   5      520.58      545.82     12.38 o
   0   6   5      206.84      215.50      6.79 o
   1   6   5       21.94       25.13      4.39 o
   2   6   5        8.74        0.67      1.98 o
   3   6   5        0.49        2.28      3.20 o
   4   6   5        1.32        1.62      4.39 o
   5   6   5      533.90      506.20     18.09 o
   6   6   5      416.98      380.15     16.42 o
   7   6   5      341.25      313.41     15.47 o
   8   6   5      227.48      198.69     16.66 o
   9   6   5      379.82      383.34     23.84 o
  10   6   5       22.57       26.36      9.75 o
 -12   7   5      151.70      168.97     18.19 o
 -11   7   5      116.70      125.70     13.01 o
 -10   7   5        5.63       12.02      6.12 o
  -9   7   5        9.09       18.01      9.81 o
  -8   7   5      147.74      142.11     16.98 o
  -7   7   5     1197.33     1155.49     44.00 o
  -6   7   5      338.14      319.22     16.43 o
  -5   7   5      211.40      191.44     11.23 o
  -4   7   5       87.81      111.39      8.21 o
  -3   7   5       20.18       19.38      4.08 o
  -2   7   5      390.05      365.25     10.44 o
  -1   7   5      763.41      721.99     14.73 o
   0   7   5       35.50       29.26      3.27 o
   1   7   5     1158.17     1106.29     22.93 o
   2   7   5      247.13      235.56      7.09 o
   3   7   5      732.20      739.00     15.27 o
   4   7   5       53.72       54.02      6.36 o
   5   7   5      348.33      348.30     18.04 o
   6   7   5      804.65      776.89     24.28 o
   7   7   5      550.39      631.79     22.58 o
   8   7   5        9.67        8.00      8.11 o
   9   7   5      209.68      215.47     18.61 o
  10   7   5       60.51       64.43     12.33 o
 -12   8   5       18.01        8.87     15.01 o
 -11   8   5       47.46       50.96      9.67 o
 -10   8   5       22.75       43.71     10.42 o
  -9   8   5       44.19       53.82     12.58 o
  -8   8   5       21.32       12.76     14.30 o
  -7   8   5      110.07      103.78     17.97 o
  -6   8   5      180.32      157.53     16.80 o
  -5   8   5        4.80       -3.14      7.72 o
  -4   8   5      100.80      119.71      9.11 o
  -3   8   5      122.23      108.60      7.58 o
  -2   8   5      465.91      424.27     19.10 o
  -1   8   5      349.95      360.94     11.37 o
   0   8   5       88.27      112.67      6.75 o
   1   8   5       55.27       48.08      3.78 o
   2   8   5      146.27      159.81      7.39 o
   3   8   5      190.64      186.86      7.38 o
   4   8   5       10.62       20.19     10.68 o
   5   8   5       26.21       23.55      6.49 o
   6   8   5        0.04        5.97      5.04 o
   7   8   5      151.90      142.67     11.59 o
   8   8   5       83.23       82.72     17.13 o
   9   8   5        2.19       19.99      9.33 o
  10   8   5       42.85       43.48     18.36 o
 -12   9   5        4.93       17.34     10.30 o
 -11   9   5        0.88        4.88      6.42 o
 -10   9   5      100.09       58.53     15.74 o
  -9   9   5       10.00       19.06      9.08 o
  -8   9   5     1270.54     1225.53     49.28 o
  -7   9   5      170.77      125.14     15.96 o
  -6   9   5      604.42      561.92     30.34 o
  -5   9   5       29.94       26.02     14.15 o
  -4   9   5       49.08       53.39      5.06 o
  -3   9   5        0.06       -0.25      5.36 o
  -2   9   5      734.13      728.01     17.83 o
  -1   9   5      268.60      260.78     11.93 o
   0   9   5      542.28      532.14     14.70 o
   1   9   5        1.26        4.53      3.68 o
   2   9   5      366.54      344.34      8.57 o
   3   9   5       25.99       27.41      2.69 o
   4   9   5      409.66      405.82     15.90 o
   5   9   5      215.72      207.46     13.60 o
   6   9   5      737.24      702.85     24.79 o
   7   9   5      900.55      911.23     29.06 o
   8   9   5        0.14       -0.11      7.80 o
   9   9   5       15.76        0.32     12.28 o
  10   9   5       40.70       34.14     16.99 o
 -11  10   5       11.34       15.03      8.76 o
 -10  10   5        6.49       25.94     21.82 o
  -9  10   5      240.96      233.76     23.37 o
  -8  10   5        0.23        9.88      9.30 o
  -7  10   5      253.67      186.56     19.31 o
  -6  10   5        7.03        9.26      8.47 o
  -5  10   5      298.29      307.39     22.16 o
  -4  10   5      244.45      210.90     14.33 o
  -3  10   5       51.02       36.60      4.85 o
  -2  10   5       14.85        7.55      4.66 o
  -1  10   5      172.14      177.10     11.63 o
   0  10   5       72.25       76.37      6.51 o
   1  10   5      184.27      197.25      9.14 o
   2  10   5      246.24      249.02      8.88 o
   3  10   5       47.00       38.29      4.56 o
   4  10   5       40.22       36.10      6.39 o
   5  10   5      109.04       81.76     10.53 o
   6  10   5        5.52       13.52      7.15 o
   7  10   5      598.55      616.89     24.53 o
   8  10   5      159.17      179.29     17.34 o
   9  10   5      422.74      454.14     28.42 o
 -10  11   5        6.27      -10.30     10.30 o
  -9  11   5      237.22      219.02     22.88 o
  -8  11   5       13.07       22.63      9.59 o
  -7  11   5        0.01       -5.54      9.57 o
  -6  11   5       61.74       75.43     13.73 o
  -5  11   5      133.81      108.88     14.78 o
  -4  11   5       18.07       19.94      4.89 o
  -3  11   5       38.89       35.85      7.13 o
  -2  11   5       34.44       33.54      6.90 o
  -1  11   5      178.24      175.14     21.26 o
   0  11   5      460.98      472.33     15.32 o
   1  11   5      580.22      594.85     21.68 o
   2  11   5       25.84       22.67      4.58 o
   3  11   5       13.37       21.63      4.67 o
   4  11   5       48.39       44.14      6.75 o
   5  11   5        7.46        6.54      6.59 o
   6  11   5       75.88       74.31      8.24 o
   7  11   5        2.48        6.53      5.99 o
   8  11   5      101.59      112.30     15.74 o
   9  11   5      184.52      203.61     24.69 o
 -10  12   5       14.67        8.94      9.16 o
  -9  12   5       52.13       47.77     16.88 o
  -8  12   5        0.98       -3.01     10.47 o
  -7  12   5        2.29        3.70      7.84 o
  -6  12   5      300.05      265.21     27.80 o
  -5  12   5      693.58      673.77     24.60 o
  -4  12   5      200.81      201.08     11.24 o
  -3  12   5      391.60      367.46     19.31 o
  -2  12   5       61.32       63.23      9.33 o
  -1  12   5      120.17      110.13     10.02 o
   0  12   5       99.18       75.65      7.60 o
   1  12   5     1449.05     1461.59     29.72 o
   2  12   5        0.10        2.73      4.24 o
   3  12   5      537.84      544.33     17.84 o
   4  12   5      163.21      149.62     10.89 o
   5  12   5      186.40      189.54     14.15 o
   6  12   5       50.06       42.73      7.83 o
   7  12   5      195.34      226.66     14.49 o
   8  12   5      302.31      283.85     22.32 o
   9  12   5      270.04      319.54     42.19 o
  -9  13   5       14.25       22.87     10.12 o
  -8  13   5        9.54        4.09      9.61 o
  -7  13   5      159.95      173.74     19.91 o
  -6  13   5      134.23      124.05     17.12 o
  -5  13   5       75.10       67.81     28.48 o
  -4  13   5      166.75      154.49     14.09 o
  -3  13   5       44.14       47.10      8.79 o
  -2  13   5        2.03       -5.20      6.56 o
  -1  13   5        1.41       -5.78      5.78 o
   0  13   5       27.23       27.62      5.84 o
   1  13   5       25.66       11.54      5.76 o
   2  13   5       24.91       25.21      6.84 o
   3  13   5       12.69       16.21      5.16 o
   4  13   5       85.06       79.10      8.41 o
   5  13   5      318.89      316.83     18.25 o
   6  13   5        0.01        2.80      6.28 o
   7  13   5        1.07        5.71      6.17 o
   8  13   5      205.09      228.63     25.23 o
  -9  14   5        2.35       14.15     14.98 o
  -8  14   5      152.99      185.99     22.11 o
  -7  14   5       32.37       23.39     10.87 o
  -6  14   5      307.71      257.36     23.89 o
  -5  14   5       71.18       60.63     13.28 o
  -4  14   5      183.60      168.08     14.66 o
  -3  14   5       18.88       18.08      6.64 o
  -2  14   5       32.80       26.18      7.18 o
  -1  14   5      204.59      208.63     14.54 o
   0  14   5       17.45       12.81      5.13 o
   1  14   5       44.95       51.02     11.22 o
   2  14   5        2.85       13.55      5.94 o
   3  14   5       89.31       99.80      8.83 o
   4  14   5      148.30      141.51     10.98 o
   5  14   5        7.98        8.47      8.16 o
   6  14   5        4.17        1.16      7.38 o
   7  14   5        0.69        0.74      7.04 o
   8  14   5       17.91       41.04     18.23 o
  -8  15   5       35.47       41.33     12.11 o
  -7  15   5       22.22       42.37     17.16 o
  -6  15   5      121.07      136.28     27.99 o
  -5  15   5       73.28       65.57     12.58 o
  -4  15   5      111.86       91.20     11.94 o
  -3  15   5       44.17       48.89      9.21 o
  -2  15   5       10.10        1.58      6.80 o
  -1  15   5      260.30      259.55     16.62 o
   0  15   5       28.60       33.44      8.50 o
   1  15   5      510.79      509.02     25.36 o
   2  15   5       17.64       10.47      4.97 o
   3  15   5       99.04       99.03     13.00 o
   4  15   5       22.95       23.14      7.16 o
   5  15   5       67.57       64.90      9.90 o
   6  15   5      153.39      163.13     18.44 o
   7  15   5       41.12       56.50     11.63 o
  -8  16   5       44.03       57.27     20.09 o
  -7  16   5       11.01        7.35     11.92 o
  -6  16   5        0.04       24.26     10.98 o
  -5  16   5       17.20       26.70     10.78 o
  -4  16   5       87.10       81.88     13.66 o
  -3  16   5       11.14        9.76      6.94 o
  -2  16   5      297.64      290.01     18.88 o
  -1  16   5        6.65       15.68      8.67 o
   0  16   5        4.42        0.09      9.02 o
   1  16   5      340.82      335.23     21.44 o
   2  16   5        2.11        3.19      6.13 o
   3  16   5      152.79      158.37     16.43 o
   4  16   5       62.01       54.40     13.31 o
   5  16   5        1.89       14.12      7.01 o
   6  16   5        0.25        0.74      7.55 o
  -7  17   5        2.63       38.64     15.49 o
  -6  17   5       59.36       75.78     15.88 o
  -5  17   5       33.90       57.02     12.03 o
  -4  17   5      180.02      169.53     47.02 o
  -3  17   5        6.35       15.32      7.74 o
  -2  17   5        0.29       -2.05      6.39 o
  -1  17   5      355.54      421.46     29.43 o
   0  17   5      188.03      212.25     17.75 o
   1  17   5      192.23      199.21     20.30 o
   2  17   5      126.34      115.36     12.07 o
   3  17   5       90.58      105.32     13.86 o
   4  17   5       31.96       22.34      9.27 o
   5  17   5      237.12      297.40     22.14 o
   6  17   5        1.68       14.00     12.17 o
  -7  18   5        0.29       -3.09     11.58 o
  -6  18   5        8.16       10.30     15.16 o
  -5  18   5        0.14       -9.55      9.55 o
  -4  18   5        7.74        1.73      8.09 o
  -3  18   5        5.75       29.81      8.67 o
  -2  18   5       28.66       39.19     12.82 o
  -1  18   5        4.22       -8.75      9.25 o
   0  18   5        7.35        2.52     10.47 o
   1  18   5       10.62       18.45     12.48 o
   2  18   5       27.71       35.74      9.58 o
   3  18   5      156.91      182.75     18.34 o
   4  18   5       94.74       98.48     18.09 o
   5  18   5       35.49       25.22     17.00 o
  -5  19   5        1.08        7.13     13.80 o
  -4  19   5      107.07      115.62     18.32 o
  -3  19   5       14.26       10.17      9.62 o
  -2  19   5        0.95       -2.87     18.81 o
  -1  19   5       70.15       58.19     12.98 o
   0  19   5        3.81        3.81      7.44 o
   1  19   5      108.01       96.86     13.46 o
   2  19   5        0.83        1.76     19.53 o
   3  19   5       14.92       35.91     30.95 o
  -3  20   5       13.02       14.32     23.47 o
  -2  20   5       10.60       13.71      9.99 o
  -1  20   5        0.20       13.43     15.16 o
   0  20   5        0.78       -1.77      8.73 o
   1  20   5      316.43      365.39     31.07 o
   2  20   5      162.05      175.96     32.49 o
 -12   0   6        2.15       -4.84      8.81 o
 -11   0   6      712.33      750.94     41.33 o
 -10   0   6     1187.38     1246.76     49.72 o
  -9   0   6      326.69      351.51     19.12 o
  -8   0   6      506.61      513.87     21.31 o
  -7   0   6     1114.56     1123.81     29.49 o
  -6   0   6     1043.30     1060.74     36.51 o
  -5   0   6     1819.78     1833.58     33.80 o
  -4   0   6       80.81       54.05      3.55 o
  -3   0   6     2713.45     2813.13     37.44 o
  -2   0   6     1743.43     1744.23     28.93 o
  -1   0   6      830.60      850.57     16.45 o
   0   0   6        6.68        7.29      2.90 o
   1   0   6     2993.41     2917.32     30.72 o
   2   0   6      523.86      475.00     29.75 o
   3   0   6     6544.57     6191.15     93.83 o
   4   0   6      775.06      704.79     39.34 o
   5   0   6      490.09      510.58     31.23 o
   6   0   6      479.79      468.76     18.77 o
   7   0   6     1049.22     1037.23     30.64 o
   8   0   6      651.04      699.21     37.17 o
   9   0   6       53.82       44.01     13.81 o
  10   0   6       40.20       39.44     12.53 o
 -13   1   6      135.63      146.48     29.88 o
 -12   1   6       66.91       60.55     11.17 o
 -11   1   6       24.57       16.81      6.02 o
 -10   1   6        0.08        9.76      4.88 o
  -9   1   6       16.48        8.48      5.94 o
  -8   1   6      128.02      120.84      7.87 o
  -7   1   6      512.18      528.66     14.10 o
  -6   1   6        7.15        5.35      2.51 o
  -5   1   6       37.05       31.90      3.44 o
  -4   1   6        0.08        1.44      2.58 o
  -3   1   6      164.37      180.51      7.58 o
  -2   1   6       15.40       15.40      2.51 o
  -1   1   6        4.20       14.72      2.30 o
   0   1   6       50.96       57.00      3.28 o
   1   1   6     1315.97     1434.16     16.74 o
   2   1   6      893.87      932.69     13.61 o
   3   1   6      498.45      513.34     15.74 o
   4   1   6       18.79       15.65      2.42 o
   5   1   6      715.00      675.20     21.67 o
   6   1   6       89.33       74.27      5.45 o
   7   1   6        5.62       -5.32      5.32 o
   8   1   6       97.03       94.85     10.90 o
   9   1   6       14.75        9.07      6.89 o
  10   1   6       29.53       17.27      7.91 o
 -13   2   6        0.30        1.85     12.07 o
 -12   2   6      174.68      171.15     15.42 o
 -11   2   6        2.70        3.86      6.13 o
 -10   2   6      388.53      372.56     14.97 o
  -9   2   6       80.75       92.57      7.77 o
  -8   2   6      215.43      215.24     10.15 o
  -7   2   6      450.56      458.44     10.86 o
  -6   2   6      410.99      397.52     10.00 o
  -5   2   6      652.37      633.16     16.70 o
  -4   2   6        0.28       -2.37      4.90 o
  -3   2   6      117.27      105.61      7.65 o
  -2   2   6      222.08      258.36      6.49 o
  -1   2   6      845.37      916.38     12.26 o
   0   2   6       84.13       86.03      3.76 o
   1   2   6      148.76      134.48      4.30 o
   2   2   6        7.84        7.48      2.08 o
   3   2   6      459.87      431.16     13.34 o
   4   2   6      206.47      197.99      6.05 o
   5   2   6      723.02      694.39     22.20 o
   6   2   6      589.15      557.24     14.46 o
   7   2   6       84.43       73.65      9.70 o
   8   2   6      321.42      294.24     14.66 o
   9   2   6        6.17       11.94      6.81 o
  10   2   6       52.22       46.25      9.70 o
 -12   3   6      250.85      260.18     18.62 o
 -11   3   6        0.34       -4.11      7.43 o
 -10   3   6       48.09       42.92      7.15 o
  -9   3   6        1.24       -0.69      4.39 o
  -8   3   6     1659.97     1659.15     28.32 o
  -7   3   6      368.50      359.28     17.47 o
  -6   3   6        0.05       -4.56      6.24 o
  -5   3   6      453.43      470.73     24.47 o
  -4   3   6      306.19      306.11     18.98 o
  -3   3   6     1052.88     1081.74     20.17 o
  -2   3   6      585.95      580.02     11.27 o
  -1   3   6      948.76      862.74     10.73 o
   0   3   6       48.70       66.17      3.33 o
   1   3   6       36.32       30.91      3.29 o
   2   3   6      153.28      152.26      6.03 o
   3   3   6      731.46      709.04     18.33 o
   4   3   6     1197.15     1104.95     20.31 o
   5   3   6     2158.03     2205.08     34.34 o
   6   3   6     1304.16     1334.40     32.09 o
   7   3   6       50.29       44.30      6.59 o
   8   3   6      170.45      163.07     11.56 o
   9   3   6        3.69        0.01      6.81 o
  10   3   6      474.64      555.91     28.13 o
 -12   4   6        1.18       -6.63      6.63 o
 -11   4   6       45.96       40.76      7.64 o
 -10   4   6      110.46      109.29     10.01 o
  -9   4   6      258.99      241.64     14.62 o
  -8   4   6        2.96       16.08      7.02 o
  -7   4   6      114.69       98.49     13.96 o
  -6   4   6       50.87       57.67     11.27 o
  -5   4   6      475.70      488.73     25.24 o
  -4   4   6      519.25      533.81     18.68 o
  -3   4   6     1248.89     1289.79     23.74 o
  -2   4   6      213.52      228.83      7.79 o
  -1   4   6        3.22        2.76      1.73 o
   0   4   6      313.23      311.29      6.41 o
   1   4   6      254.49      267.50      7.92 o
   2   4   6      495.67      446.10     10.30 o
   3   4   6      178.66      188.36      8.92 o
   4   4   6      111.95      114.28      7.44 o
   5   4   6      656.53      653.02     20.17 o
   6   4   6        1.47       14.06      5.60 o
   7   4   6       17.20       17.51      4.97 o
   8   4   6       64.50       55.50      7.73 o
   9   4   6       46.39       47.93     11.41 o
  10   4   6       54.40       71.70     17.94 o
 -12   5   6       64.48       96.70     13.54 o
 -11   5   6       52.31       51.37      8.70 o
 -10   5   6      627.62      581.34     24.20 o
  -9   5   6       77.15       64.16     11.24 o
  -8   5   6      249.81      210.95     16.23 o
  -7   5   6      917.45      915.01     39.24 o
  -6   5   6      399.12      395.98     28.37 o
  -5   5   6     1697.80     1714.55     34.70 o
  -4   5   6       17.97       20.14      5.75 o
  -3   5   6     4792.14     5034.60     73.27 o
  -2   5   6       55.05       49.37      3.25 o
  -1   5   6     1954.81     1956.81     20.45 o
   0   5   6        0.05        3.44      3.32 o
   1   5   6     1066.81     1048.33     15.70 o
   2   5   6       50.02       61.26      4.76 o
   3   5   6     1047.47     1021.09     23.46 o
   4   5   6      331.64      329.98     14.92 o
   5   5   6      899.21      867.07     26.20 o
   6   5   6       24.19       26.70      9.03 o
   7   5   6        0.32       -1.43      5.76 o
   8   5   6       53.65       51.79      7.80 o
   9   5   6      170.79      174.97     16.75 o
  10   5   6       99.12       72.11     14.21 o
 -12   6   6       15.56        4.29      9.25 o
 -11   6   6       44.83       62.53     11.74 o
 -10   6   6      156.46      132.57     12.62 o
  -9   6   6       89.90      106.77     13.47 o
  -8   6   6       35.24       36.75     10.77 o
  -7   6   6      139.96      136.46     16.72 o
  -6   6   6       43.39       35.49      5.62 o
  -5   6   6      441.18      410.87     13.60 o
  -4   6   6        0.33        4.48      2.98 o
  -3   6   6        5.57        8.55      1.82 o
  -2   6   6        3.03        5.73      2.26 o
  -1   6   6      100.09       87.49      9.14 o
   0   6   6       61.12       57.21      4.29 o
   1   6   6     1219.23     1216.51     18.38 o
   2   6   6       42.48       34.32      3.77 o
   3   6   6        1.24        2.90      4.30 o
   4   6   6       75.29       73.70      7.62 o
   5   6   6        0.00       12.16      5.32 o
   6   6   6     1415.93     1382.27     32.65 o
   7   6   6      506.33      529.09     35.45 o
   8   6   6      347.94      412.36     26.65 o
   9   6   6       15.41        9.19      7.92 o
 -12   7   6        3.97       27.72     11.58 o
 -11   7   6       13.09        6.37      6.70 o
 -10   7   6      145.80      136.00     12.90 o
  -9   7   6       92.19      101.95     16.04 o
  -8   7   6        2.19        9.63      9.33 o
  -7   7   6        1.63        0.74      8.09 o
  -6   7   6       29.82       27.03      5.61 o
  -5   7   6      180.39      201.48     17.96 o
  -4   7   6        1.08        6.93      2.60 o
  -3   7   6        0.21        4.70      2.45 o
  -2   7   6      409.57      439.42     12.32 o
  -1   7   6       17.27       22.30      3.96 o
   0   7   6       25.47       28.99      3.50 o
   1   7   6       41.26       39.04      4.67 o
   2   7   6        2.29        3.37      1.84 o
   3   7   6      129.37      109.44      5.03 o
   4   7   6       92.25       83.37      7.39 o
   5   7   6        4.83       -0.44      5.25 o
   6   7   6        0.01        7.37      6.41 o
   7   7   6     1480.09     1346.53     34.21 o
   8   7   6        2.72       -2.13      7.51 o
   9   7   6        1.26       10.06      7.92 o
 -12   8   6      215.64      284.64     33.40 o
 -11   8   6       15.10        1.41      6.22 o
 -10   8   6      241.26      268.44     21.47 o
  -9   8   6      192.63      202.27     21.53 o
  -8   8   6      635.60      595.44     34.52 o
  -7   8   6        0.32       12.04      8.53 o
  -6   8   6      443.94      443.97     25.14 o
  -5   8   6     1234.02     1157.00     31.16 o
  -4   8   6      982.92      925.84     19.15 o
  -3   8   6     1771.60     1633.19     43.48 o
  -2   8   6      526.46      552.95     15.04 o
  -1   8   6      255.27      248.01      9.36 o
   0   8   6      104.71      106.76      6.38 o
   1   8   6      173.65      158.27      8.59 o
   2   8   6     1832.70     1742.38     40.25 o
   3   8   6      117.87      105.93      6.50 o
   4   8   6      128.55      112.34     11.15 o
   5   8   6      132.73      137.77     10.06 o
   6   8   6      173.80      171.62     15.38 o
   7   8   6      291.28      323.66     21.05 o
   8   8   6        0.49        2.02      7.22 o
   9   8   6       39.53       57.14     11.57 o
 -11   9   6       66.69       58.53      9.73 o
 -10   9   6       47.55       40.05     13.10 o
  -9   9   6        9.81        7.96      8.99 o
  -8   9   6      153.14      165.01     19.15 o
  -7   9   6      130.29      119.29     16.10 o
  -6   9   6       31.85       29.24      6.47 o
  -5   9   6       21.50       26.05      6.55 o
  -4   9   6       21.51       19.39      3.21 o
  -3   9   6       63.33       55.41      4.37 o
  -2   9   6      199.82      189.60      9.26 o
  -1   9   6       63.63       58.46      5.93 o
   0   9   6      463.82      503.05     14.23 o
   1   9   6      250.05      232.46      9.62 o
   2   9   6       25.49       18.37      5.04 o
   3   9   6       33.64       40.88      5.19 o
   4   9   6      259.26      274.69     15.56 o
   5   9   6       20.65       11.93      6.55 o
   6   9   6        1.26       -8.13      8.13 o
   7   9   6       30.10       44.61     10.53 o
   8   9   6      480.95      520.03     32.53 o
   9   9   6      332.44      330.31     28.79 o
 -11  10   6        0.13       19.19     14.55 o
 -10  10   6       22.00       36.09     12.76 o
  -9  10   6      219.32      245.39     25.92 o
  -8  10   6       68.45       58.08     16.77 o
  -7  10   6        0.06        8.97     17.43 o
  -6  10   6       99.96      100.29     14.97 o
  -5  10   6      137.22      128.72     16.51 o
  -4  10   6      367.25      368.78     12.96 o
  -3  10   6     1302.63     1360.02     24.85 o
  -2  10   6      341.74      343.49     14.97 o
  -1  10   6       27.38       28.61      5.21 o
   0  10   6        1.49        3.09      3.55 o
   1  10   6      711.27      729.13     19.65 o
   2  10   6      105.36       97.36      7.89 o
   3  10   6      616.89      608.51     18.59 o
   4  10   6        5.49       13.83      5.70 o
   5  10   6      620.72      585.68     31.34 o
   6  10   6        7.81       13.55      7.86 o
   7  10   6        3.13       -0.14      7.16 o
   8  10   6        9.85       20.61     11.82 o
   9  10   6        5.89       20.20     16.94 o
 -10  11   6        0.43       22.53     18.90 o
  -9  11   6       12.11       31.80     12.94 o
  -8  11   6      112.23      110.01     22.62 o
  -7  11   6      333.23      349.22     27.06 o
  -6  11   6       15.19       16.08      8.74 o
  -5  11   6        1.17       -0.88      7.89 o
  -4  11   6        7.43        3.67      6.12 o
  -3  11   6      561.81      533.32     19.74 o
  -2  11   6      356.83      397.86     16.49 o
  -1  11   6     1391.69     1387.53     27.91 o
   0  11   6     1509.06     1565.98     37.07 o
   1  11   6       23.41       13.51      5.64 o
   2  11   6      104.62       97.76      8.18 o
   3  11   6       37.39       35.37      5.82 o
   4  11   6      483.36      471.42     21.20 o
   5  11   6       97.34      106.86     11.01 o
   6  11   6       17.24       34.33      7.39 o
   7  11   6       57.87       67.18     11.72 o
   8  11   6       42.12       39.19     10.48 o
 -10  12   6        6.66       30.38     17.35 o
  -9  12   6      139.71      138.70     19.15 o
  -8  12   6       59.83       46.33     15.02 o
  -7  12   6        0.03        9.02     10.26 o
  -6  12   6       64.26       40.88     11.24 o
  -5  12   6       46.83       54.34     15.64 o
  -4  12   6      149.05      133.00     12.92 o
  -3  12   6       11.00       12.29      6.17 o
  -2  12   6      605.01      610.45     21.40 o
  -1  12   6       75.04       77.26      7.56 o
   0  12   6      192.66      186.36     12.87 o
   1  12   6        1.42        4.29      5.53 o
   2  12   6       87.26       85.09      8.13 o
   3  12   6       57.64       52.58      8.22 o
   4  12   6       78.28       71.22      9.61 o
   5  12   6       62.72       71.07      9.67 o
   6  12   6        4.36       14.11      7.32 o
   7  12   6        2.56       -8.45      8.45 o
   8  12   6        0.02      -12.89     18.56 o
  -9  13   6       18.01       35.82     12.56 o
  -8  13   6       55.79       89.56     17.03 o
  -7  13   6       50.04       50.82     13.15 o
  -6  13   6      125.43      129.07     17.03 o
  -5  13   6       29.27       51.33     11.85 o
  -4  13   6       15.35       20.20      7.87 o
  -3  13   6      166.11      181.76     14.48 o
  -2  13   6      673.18      669.38     26.01 o
  -1  13   6      660.04      682.15     20.53 o
   0  13   6        0.24        4.49      5.65 o
   1  13   6      201.37      228.68     23.06 o
   2  13   6       29.19       39.56     11.46 o
   3  13   6      432.21      456.14     21.21 o
   4  13   6       69.72       58.68     11.86 o
   5  13   6      147.65      147.83     19.64 o
   6  13   6      204.71      240.25     17.79 o
   7  13   6        0.99       14.70     10.82 o
   8  13   6       29.62       12.79     15.69 o
  -9  14   6       34.34       31.53     14.34 o
  -8  14   6      147.50      149.41     54.03 o
  -7  14   6       50.27       71.85     14.55 o
  -6  14   6        3.18       22.95     10.48 o
  -5  14   6      184.74      192.64     19.88 o
  -4  14   6        5.42        2.75      6.72 o
  -3  14   6      272.41      270.15     17.73 o
  -2  14   6       76.61       77.74     10.37 o
  -1  14   6       60.55       70.03      9.34 o
   0  14   6      604.18      633.55     24.61 o
   1  14   6       67.54       71.45      8.95 o
   2  14   6      586.88      626.58     21.08 o
   3  14   6        0.48       -2.17      5.94 o
   4  14   6       64.37       47.33      8.40 o
   5  14   6        7.46        5.47     11.01 o
   6  14   6      123.58      143.49     17.37 o
   7  14   6       15.88       28.87     15.49 o
  -8  15   6        0.01        4.27     16.38 o
  -7  15   6        0.10       10.67     23.04 o
  -6  15   6       24.27       20.51     11.35 o
  -5  15   6       70.66       72.58     13.70 o
  -4  15   6        0.43        1.49      6.36 o
  -3  15   6        6.35        1.02      5.49 o
  -2  15   6       10.23        7.81      6.71 o
  -1  15   6       34.44       34.01      8.06 o
   0  15   6      559.58      583.94     28.38 o
   1  15   6        0.09        2.83      5.50 o
   2  15   6       32.19       40.59      7.45 o
   3  15   6      117.86      121.52     14.83 o
   4  15   6        0.15       -4.92      9.19 o
   5  15   6      160.57      168.89     17.73 o
   6  15   6        1.54      -19.40     19.40 o
  -8  16   6       50.40       62.26     20.52 o
  -7  16   6       13.54        5.49     11.39 o
  -6  16   6      113.23      112.43     17.16 o
  -5  16   6       32.03       60.45     13.11 o
  -4  16   6      102.55       97.60     12.57 o
  -3  16   6       14.35       16.47      6.82 o
  -2  16   6       86.50      100.45     15.81 o
  -1  16   6      203.15      205.50     17.66 o
   0  16   6      688.48      780.11     48.04 o
   1  16   6      311.23      324.96     16.42 o
   2  16   6      119.59      119.13     14.92 o
   3  16   6       93.61       92.97     16.80 o
   4  16   6      108.06      132.62     15.60 o
   5  16   6       46.79       63.63     19.10 o
  -7  17   6        1.30        5.15     13.97 o
  -6  17   6       28.19       47.23     12.80 o
  -5  17   6       22.77       45.51     12.53 o
  -4  17   6        6.28        8.58      9.10 o
  -3  17   6       46.36       22.53      8.55 o
  -2  17   6        0.77       -2.25      9.15 o
  -1  17   6      214.98      224.59     19.13 o
   0  17   6        8.39        3.63      6.72 o
   1  17   6       15.59       38.32     14.50 o
   2  17   6      303.78      343.23     26.88 o
   3  17   6      106.46       94.09     15.32 o
   4  17   6       65.83       77.26     22.29 o
   5  17   6        2.34        9.03     14.05 o
  -6  18   6        1.00       -7.95     12.27 o
  -5  18   6       14.78       -8.26      9.47 o
  -4  18   6       12.28       40.01     16.26 o
  -3  18   6        6.68       14.96      9.82 o
  -2  18   6        2.94        9.11      9.81 o
  -1  18   6        5.33        4.99      7.46 o
   0  18   6       21.81       26.63     11.42 o
   1  18   6       24.99       14.29      9.78 o
   2  18   6       19.82       12.72     12.94 o
   3  18   6       29.08       24.84     14.88 o
   4  18   6        0.03      -12.67     13.57 o
  -4  19   6        2.03       16.30     15.03 o
  -3  19   6       16.44       13.29     19.07 o
  -2  19   6       99.93       85.34     21.61 o
  -1  19   6        1.59       11.93      7.98 o
   0  19   6      140.03      174.77     17.53 o
   1  19   6      116.52       76.65     24.10 o
 -12   1   7       91.79       81.98     11.71 o
 -11   1   7      248.08      236.84     17.30 o
 -10   1   7       42.75       65.01     10.13 o
  -9   1   7      194.20      218.37     15.95 o
  -8   1   7      555.19      527.71     14.75 o
  -7   1   7      377.81      374.65      9.85 o
  -6   1   7      845.70      837.49     15.26 o
  -5   1   7       77.43       70.80      4.09 o
  -4   1   7      181.49      221.44      8.48 o
  -3   1   7      817.57      744.35     17.86 o
  -2   1   7      139.74      129.27      6.46 o
  -1   1   7      777.68      698.98     13.91 o
   0   1   7      188.25      202.15      6.58 o
   1   1   7      275.28      262.37      7.86 o
   2   1   7      524.68      506.42      9.40 o
   3   1   7     2547.57     2361.62     42.81 o
   4   1   7      391.85      377.77     10.04 o
   5   1   7     1010.24      957.39     22.18 o
   6   1   7      226.70      215.91     21.12 o
   7   1   7       32.86       15.43      6.53 o
   8   1   7      173.06      175.05     14.25 o
   9   1   7       83.49       87.50     11.26 o
  10   1   7      247.25      254.61     24.99 o
 -12   2   7        8.00        7.16      6.55 o
 -11   2   7       72.23       91.70     11.90 o
 -10   2   7        0.10        4.25      5.88 o
  -9   2   7        0.09       -5.23      5.35 o
  -8   2   7        2.79        6.44      4.98 o
  -7   2   7       41.25       32.90      5.66 o
  -6   2   7      664.64      615.05     13.29 o
  -5   2   7      114.47      109.99      7.42 o
  -4   2   7      113.07      105.07      9.69 o
  -3   2   7      672.61      760.60     17.63 o
  -2   2   7       64.83       64.84      4.57 o
  -1   2   7      207.04      201.90      6.83 o
   0   2   7       55.51       49.00      3.16 o
   1   2   7      489.17      441.87      8.56 o
   2   2   7       51.41       53.16      2.78 o
   3   2   7     1175.31     1152.18     19.45 o
   4   2   7     1018.11     1091.93     21.68 o
   5   2   7     1848.00     1831.06     37.49 o
   6   2   7      404.95      416.37     18.74 o
   7   2   7       64.17       80.50     11.09 o
   8   2   7      153.84      146.21     13.37 o
   9   2   7       57.28       67.82     10.34 o
  10   2   7        3.10        2.78     17.12 o
 -12   3   7        0.00       23.48     11.03 o
 -11   3   7        6.79        3.78      9.56 o
 -10   3   7       36.52       46.71      9.13 o
  -9   3   7        0.16       -1.33      5.12 o
  -8   3   7        0.57       -3.16      4.90 o
  -7   3   7      192.55      185.59     15.25 o
  -6   3   7      305.85      302.09     18.21 o
  -5   3   7      346.94      361.08     17.29 o
  -4   3   7        1.28       12.47      5.94 o
  -3   3   7      483.65      473.82     13.92 o
  -2   3   7       64.31       51.96      3.71 o
  -1   3   7       97.36       94.15      4.65 o
   0   3   7      129.46      128.15      4.95 o
   1   3   7       24.41       35.05      3.84 o
   2   3   7      101.03      116.45      5.96 o
   3   3   7      120.82      108.55      7.39 o
   4   3   7      247.26      231.79     12.81 o
   5   3   7       26.28       18.02      5.97 o
   6   3   7       31.95       34.50     10.65 o
   7   3   7      286.73      268.96     17.36 o
   8   3   7       12.39        7.99      7.11 o
   9   3   7       44.73       57.76      9.94 o
  10   3   7       99.91      108.70     25.77 o
 -12   4   7      281.29      313.98     41.40 o
 -11   4   7      236.92      279.16     18.86 o
 -10   4   7        9.86       18.32      9.30 o
  -9   4   7      150.12      124.37     14.51 o
  -8   4   7      362.10      338.32     16.93 o
  -7   4   7      979.39     1049.15     35.16 o
  -6   4   7      983.59      926.25     38.05 o
  -5   4   7     2705.81     2677.97     63.56 o
  -4   4   7      791.02      807.68     25.50 o
  -3   4   7       29.37       36.39      4.12 o
  -2   4   7        3.13        4.86      2.35 o
  -1   4   7      129.16      119.90      4.83 o
   0   4   7      378.95      332.56      7.46 o
   1   4   7     4675.41     4510.48     41.09 o
   2   4   7      823.66      776.31     16.30 o
   3   4   7      234.04      232.67     15.04 o
   4   4   7        2.35        0.07      4.94 o
   5   4   7        3.27        7.40      6.34 o
   6   4   7      353.89      346.05     16.04 o
   7   4   7       69.81       33.66     10.49 o
   8   4   7      526.56      531.92     27.75 o
   9   4   7       20.59       21.90      8.82 o
 -12   5   7        7.67       -7.78     12.67 o
 -11   5   7        7.82        6.24     13.74 o
 -10   5   7        2.36       -1.05      5.93 o
  -9   5   7       26.64       43.51      8.43 o
  -8   5   7      311.42      338.33     21.18 o
  -7   5   7       38.41       45.88     18.60 o
  -6   5   7      159.30      158.03     16.69 o
  -5   5   7      762.27      723.07     31.89 o
  -4   5   7        2.87       14.89      6.04 o
  -3   5   7      162.73      167.15      7.22 o
  -2   5   7        1.05        1.04      2.31 o
  -1   5   7      251.84      242.22      6.42 o
   0   5   7      376.53      377.94     12.64 o
   1   5   7      338.17      350.80      9.57 o
   2   5   7      317.34      261.64      9.16 o
   3   5   7      324.38      301.42     13.06 o
   4   5   7       55.78       68.93      7.24 o
   5   5   7        6.33        0.38      4.20 o
   6   5   7      363.59      360.34     24.79 o
   7   5   7      259.18      283.56     15.35 o
   8   5   7        3.89       -0.42     10.69 o
   9   5   7       19.44        8.18      9.79 o
 -11   6   7      297.64      286.09     23.47 o
 -10   6   7       30.86       33.53      7.87 o
  -9   6   7      188.94      198.85     17.63 o
  -8   6   7        0.12       -6.00      8.86 o
  -7   6   7       47.62       32.61     15.56 o
  -6   6   7      130.77      131.72     26.08 o
  -5   6   7      429.58      415.50     24.65 o
  -4   6   7       96.97       88.01      6.98 o
  -3   6   7     1106.17     1060.39     17.04 o
  -2   6   7        1.80        3.01      1.99 o
  -1   6   7      714.46      683.36     14.34 o
   0   6   7      155.17      146.25      8.91 o
   1   6   7      205.46      183.08      8.91 o
   2   6   7     2385.52     2283.51     31.28 o
   3   6   7       14.19        9.50      4.82 o
   4   6   7        4.43        2.94      4.15 o
   5   6   7       36.35       33.73      6.65 o
   6   6   7        1.40        2.70      5.00 o
   7   6   7      214.89      241.05     17.88 o
   8   6   7       42.69       36.72     12.12 o
   9   6   7       23.72       26.71     12.61 o
 -11   7   7       54.49       43.04     10.38 o
 -10   7   7       55.07       63.38     10.91 o
  -9   7   7      358.65      369.29     28.72 o
  -8   7   7      119.68      135.19     17.23 o
  -7   7   7       12.47       24.89     17.05 o
  -6   7   7       57.21       51.87     11.88 o
  -5   7   7      215.61      214.52     13.31 o
  -4   7   7     1220.26     1199.75     27.79 o
  -3   7   7     1642.92     1570.89     22.15 o
  -2   7   7      447.21      407.62     12.94 o
  -1   7   7     2355.54     2298.29     26.88 o
   0   7   7       59.34       60.46      6.72 o
   1   7   7        4.07        4.00      6.18 o
   2   7   7      120.91      109.35      7.08 o
   3   7   7      642.22      583.26     17.08 o
   4   7   7      685.50      657.03     26.87 o
   5   7   7       55.63       62.91      9.13 o
   6   7   7       12.12        6.27      6.91 o
   7   7   7        3.97       -0.06      6.59 o
   8   7   7       17.99       24.86      9.15 o
   9   7   7       40.09       53.58     21.19 o
 -11   8   7       15.35       15.04     25.15 o
 -10   8   7       13.47       -7.62     10.13 o
  -9   8   7       59.68       86.90     15.72 o
  -8   8   7        2.27      -11.10     11.10 o
  -7   8   7       27.49       16.43     14.13 o
  -6   8   7       15.69       17.85      6.93 o
  -5   8   7      146.37      145.14     11.63 o
  -4   8   7      171.29      183.75     11.58 o
  -3   8   7      167.65      162.66     10.03 o
  -2   8   7       95.75       97.66      6.71 o
  -1   8   7       41.08       42.90      4.86 o
   0   8   7      248.46      226.37     10.10 o
   1   8   7       92.78      114.52      8.46 o
   2   8   7      239.79      230.21     12.59 o
   3   8   7        5.37        8.13      6.58 o
   4   8   7       13.65       10.35      7.61 o
   5   8   7        1.07        0.07      6.47 o
   6   8   7        1.38       -7.58      7.58 o
   7   8   7       18.65        9.01      7.69 o
   8   8   7       90.91       85.77     12.21 o
 -11   9   7        0.27       -7.61     13.70 o
 -10   9   7       18.79       19.36     10.38 o
  -9   9   7      254.44      256.28     24.60 o
  -8   9   7        1.40        4.53     10.43 o
  -7   9   7      318.89      343.70     26.05 o
  -6   9   7       10.45       15.75      5.55 o
  -5   9   7      278.94      283.56     16.26 o
  -4   9   7     1450.19     1450.64     27.56 o
  -3   9   7      158.10      170.56      8.84 o
  -2   9   7       25.07       28.25      4.65 o
  -1   9   7       17.88       12.80      3.32 o
   0   9   7     2797.12     2828.86     68.13 o
   1   9   7     1106.41     1051.71     27.37 o
   2   9   7       10.30       10.89      4.15 o
   3   9   7       78.28       81.82      8.60 o
   4   9   7      294.84      313.41     19.50 o
   5   9   7      154.02      207.52     16.67 o
   6   9   7      127.61      117.23     18.87 o
   7   9   7        8.24       -3.57      7.15 o
   8   9   7        5.91       13.49      9.19 o
 -10  10   7       11.15       26.35     20.62 o
  -9  10   7       32.34       17.08     10.70 o
  -8  10   7       35.20       26.46     10.58 o
  -7  10   7       22.76       19.07      9.78 o
  -6  10   7      173.39      185.15     13.90 o
  -5  10   7       35.78       26.35      6.39 o
  -4  10   7       37.18       34.91      5.30 o
  -3  10   7        0.22        6.35      4.43 o
  -2  10   7     1330.78     1331.93     24.71 o
  -1  10   7      581.20      593.64     17.35 o
   0  10   7      606.08      630.37     22.07 o
   1  10   7      380.84      390.16     17.21 o
   2  10   7       49.26       51.23      6.06 o
   3  10   7       65.04       60.41      7.84 o
   4  10   7        7.93        0.65      5.59 o
   5  10   7      360.94      394.53     23.02 o
   6  10   7       17.98       25.81      8.71 o
   7  10   7       71.65       70.62     11.41 o
   8  10   7        5.72      -10.15     10.15 o
 -10  11   7       15.42       32.74     21.08 o
  -9  11   7       54.60       37.37     11.24 o
  -8  11   7        2.56       -6.97      9.32 o
  -7  11   7       36.69       49.39     19.99 o
  -6  11   7       40.41       33.29      7.24 o
  -5  11   7        7.04        7.02      5.13 o
  -4  11   7       21.53       28.91      8.33 o
  -3  11   7       21.65       25.98      4.84 o
  -2  11   7     1472.78     1516.47     30.50 o
  -1  11   7       68.69       61.19      8.90 o
   0  11   7       14.42       22.99      6.55 o
   1  11   7       69.09       59.49      8.08 o
   2  11   7       13.12       18.60      6.81 o
   3  11   7        8.18       10.34      5.34 o
   4  11   7       47.68       57.20      9.80 o
   5  11   7       18.40       10.55      7.80 o
   6  11   7        8.75       22.77     12.27 o
   7  11   7        8.36       18.00      8.22 o
   8  11   7       63.02       58.05     20.96 o
  -9  12   7       97.31      119.06     24.91 o
  -8  12   7       91.84       73.08     44.89 o
  -7  12   7      210.03      243.57     23.85 o
  -6  12   7      257.58      302.05     24.42 o
  -5  12   7      335.47      325.30     19.01 o
  -4  12   7        3.02       12.47      4.73 o
  -3  12   7      166.99      139.99     11.09 o
  -2  12   7      249.67      240.42     12.43 o
  -1  12   7      323.39      324.21     17.43 o
   0  12   7        1.35        5.29      6.35 o
   1  12   7      270.85      271.99     13.94 o
   2  12   7      296.63      322.27     18.48 o
   3  12   7      148.95      150.06     13.04 o
   4  12   7        2.68        4.42      5.57 o
   5  12   7       21.59       14.58      6.57 o
   6  12   7       33.37       30.42      9.39 o
   7  12   7      128.51      152.22     20.97 o
  -9  13   7        4.75      -11.13     12.25 o
  -8  13   7        7.26       -1.22      9.27 o
  -7  13   7        5.46        3.39     16.84 o
  -6  13   7        3.01        2.05      7.72 o
  -5  13   7       26.50       35.84      8.03 o
  -4  13   7       70.98       75.15      8.85 o
  -3  13   7       31.31       16.48      5.32 o
  -2  13   7       56.84       57.03      8.44 o
  -1  13   7        4.30        4.15      5.79 o
   0  13   7      467.82      506.86     21.68 o
   1  13   7        9.90       16.93      5.58 o
   2  13   7       58.54       56.41      8.97 o
   3  13   7      128.56      147.71     13.30 o
   4  13   7        7.47        4.55      5.05 o
   5  13   7      109.36      128.04     15.23 o
   6  13   7       34.64       -0.50     10.46 o
   7  13   7      216.61      225.42     24.92 o
  -9  14   7       14.32       40.60     18.42 o
  -8  14   7       24.44      -22.23     22.23 o
  -7  14   7        6.06       18.38      9.36 o
  -6  14   7      175.11      185.88     19.93 o
  -5  14   7       60.87       68.07     12.32 o
  -4  14   7        3.24        5.78      7.57 o
  -3  14   7       31.39       27.19      9.09 o
  -2  14   7       93.58       69.08     12.46 o
  -1  14   7        0.91       -1.13      5.97 o
   0  14   7      195.72      191.30     14.40 o
   1  14   7       25.29       29.39      6.40 o
   2  14   7      164.35      165.00     14.05 o
   3  14   7      211.74      198.98     15.69 o
   4  14   7        0.49       -1.57      5.72 o
   5  14   7       63.37       81.32     13.78 o
   6  14   7       33.02       44.72     20.13 o
  -8  15   7      209.97      206.29     32.65 o
  -7  15   7       71.05       85.48     15.44 o
  -6  15   7       14.80       14.02     20.50 o
  -5  15   7        3.68       14.89      7.60 o
  -4  15   7      143.89      133.30     14.59 o
  -3  15   7       70.75       62.88     12.62 o
  -2  15   7      138.74      145.50     15.27 o
  -1  15   7       76.77       85.27     10.25 o
   0  15   7       91.33       97.58     10.99 o
   1  15   7        1.92       -0.53      7.21 o
   2  15   7        4.19       -0.59      6.39 o
   3  15   7      146.84      175.91     17.92 o
   4  15   7       91.75      129.78     16.15 o
   5  15   7       76.35       89.91     23.29 o
  -7  16   7        0.23       10.63     13.70 o
  -6  16   7       26.02       31.75     11.76 o
  -5  16   7       20.84       22.00     10.78 o
  -4  16   7       53.55       64.47     11.05 o
  -3  16   7        0.02       -2.02      7.24 o
  -2  16   7       49.93       39.42      8.23 o
  -1  16   7        0.00       -5.99      5.99 o
   0  16   7       12.62       -2.57      7.93 o
   1  16   7        0.91       16.01      7.16 o
   2  16   7      116.16      108.65     14.39 o
   3  16   7       29.79       21.87      8.60 o
   4  16   7       27.57       26.79     16.37 o
  -5  17   7      145.13      100.15     26.41 o
  -4  17   7       71.73       60.83     14.99 o
  -3  17   7       47.60       51.02     10.58 o
  -2  17   7       30.21       37.12      9.25 o
  -1  17   7       66.06       97.74     11.92 o
   0  17   7       61.29       79.66     12.82 o
   1  17   7        2.30       20.16      9.02 o
   2  17   7       29.40       29.78     14.75 o
   3  17   7      149.46      129.56     27.81 o
  -4  18   7       29.34       14.86      9.76 o
  -3  18   7        8.30       10.78      9.51 o
  -2  18   7       49.93       57.70     11.05 o
  -1  18   7        8.47       -8.48     11.84 o
   0  18   7       26.94       57.58     22.29 o
  -2  19   7       25.61       -0.53     15.06 o
 -11   0   8        0.45        8.21     23.92 o
 -10   0   8        1.70        1.65      8.39 o
  -9   0   8       19.98       16.49      9.64 o
  -8   0   8     2338.28     2394.62     70.56 o
  -7   0   8     2320.42     2196.41     81.94 o
  -6   0   8     1221.57     1272.56     34.20 o
  -5   0   8      279.81      278.56     14.10 o
  -4   0   8      175.61      164.92     23.27 o
  -3   0   8      581.09      662.30     41.41 o
  -2   0   8      243.31      247.83     22.57 o
  -1   0   8      464.11      418.18     14.84 o
   0   0   8     1653.27     1512.34     40.67 o
   1   0   8      284.18      281.16     11.44 o
   2   0   8       45.96       52.79      6.67 o
   3   0   8      584.74      560.63     13.63 o
   4   0   8      924.73      929.75     31.25 o
   5   0   8       37.08       26.26      9.74 o
   6   0   8      410.13      427.11     31.22 o
   7   0   8      114.93       96.59     16.34 o
   8   0   8       62.28       68.13     14.15 o
   9   0   8        8.25       32.31     16.90 o
 -11   1   8       15.17        8.94      8.02 o
 -10   1   8       15.74       15.92      8.42 o
  -9   1   8      286.87      297.55     18.26 o
  -8   1   8      394.35      426.07     20.82 o
  -7   1   8        0.53       20.99      6.89 o
  -6   1   8      658.60      682.50     16.88 o
  -5   1   8      195.55      162.73      8.68 o
  -4   1   8      601.29      627.25     23.10 o
  -3   1   8       58.94       49.96      6.42 o
  -2   1   8      171.54      187.95      9.75 o
  -1   1   8      125.88      111.56      6.48 o
   0   1   8       65.38       84.04      4.80 o
   1   1   8       14.61       12.10      2.77 o
   2   1   8        2.41        5.64      2.95 o
   3   1   8      190.59      178.76      9.57 o
   4   1   8        5.88       15.09      4.66 o
   5   1   8        0.68       -0.49      5.44 o
   6   1   8       37.91       32.22      7.30 o
   7   1   8       16.30       29.41      7.79 o
   8   1   8      187.26      204.03     15.66 o
   9   1   8      226.20      262.96     25.12 o
 -11   2   8        1.72       11.81     16.22 o
 -10   2   8       36.52       51.24     12.07 o
  -9   2   8       51.78       48.82      9.64 o
  -8   2   8      182.74      169.67     11.09 o
  -7   2   8      876.11      893.78     26.56 o
  -6   2   8      159.97      145.30      8.21 o
  -5   2   8       19.65       20.59      5.42 o
  -4   2   8       98.29       98.67      6.66 o
  -3   2   8      382.87      392.08     13.11 o
  -2   2   8      132.30      127.17      8.20 o
  -1   2   8       58.95       49.73      4.72 o
   0   2   8      608.26      610.09     14.01 o
   1   2   8       37.79       38.28      3.91 o
   2   2   8       77.20       63.90      3.78 o
   3   2   8      281.77      294.83     13.14 o
   4   2   8       20.11       29.03      5.51 o
   5   2   8      151.25      144.08     11.35 o
   6   2   8      339.05      392.43     18.92 o
   7   2   8      295.91      282.61     16.84 o
   8   2   8        0.10       -3.59      6.52 o
   9   2   8       43.62       67.01     21.72 o
 -11   3   8       27.54       32.58      8.61 o
 -10   3   8      382.50      425.79     22.71 o
  -9   3   8      387.44      464.61     26.21 o
  -8   3   8      221.42      224.73     17.69 o
  -7   3   8      101.73      100.95      7.76 o
  -6   3   8      671.29      706.53     23.15 o
  -5   3   8     1096.25     1127.13     31.96 o
  -4   3   8      331.42      325.96     16.62 o
  -3   3   8      985.82      915.79     26.63 o
  -2   3   8      396.22      389.30     12.45 o
  -1   3   8       44.47       48.34      3.76 o
   0   3   8       17.13       20.58      2.69 o
   1   3   8        1.48        5.46      1.72 o
   2   3   8       18.48       18.95      4.16 o
   3   3   8       20.04       16.83      5.04 o
   4   3   8       63.48       71.94     11.29 o
   5   3   8       15.05       18.78      5.40 o
   6   3   8      216.26      197.14     15.39 o
   7   3   8      256.17      274.69     22.77 o
   8   3   8      283.64      363.51     27.98 o
   9   3   8       71.28       54.06     19.86 o
 -11   4   8       14.51       31.58     14.66 o
 -10   4   8       31.83       24.13     22.75 o
  -9   4   8       83.00       97.03     13.68 o
  -8   4   8       29.75       26.62      8.92 o
  -7   4   8      116.18      111.32     12.74 o
  -6   4   8      363.43      390.63     20.83 o
  -5   4   8       13.05       14.72      6.40 o
  -4   4   8      214.94      191.27     13.06 o
  -3   4   8       26.36       36.77      6.34 o
  -2   4   8       45.72       41.47      4.23 o
  -1   4   8        0.01        0.55      2.67 o
   0   4   8      153.70      145.63      5.31 o
   1   4   8      570.48      544.66     14.97 o
   2   4   8      575.20      544.13     14.39 o
   3   4   8      121.01      109.57      9.06 o
   4   4   8      203.50      198.85     12.26 o
   5   4   8       27.76       27.96      6.19 o
   6   4   8       21.00        6.76      5.91 o
   7   4   8       16.68       26.66     11.93 o
   8   4   8       43.33       39.84     12.35 o
   9   4   8        8.22       -3.02     13.83 o
 -11   5   8        9.80       10.74     11.04 o
 -10   5   8      243.91      305.12     28.10 o
  -9   5   8      576.93      559.97     32.38 o
  -8   5   8       68.94       56.91     11.55 o
  -7   5   8      491.51      514.88     61.15 o
  -6   5   8      146.91      147.04     13.20 o
  -5   5   8      143.69      132.18     12.17 o
  -4   5   8      224.11      252.39     15.48 o
  -3   5   8        0.20        2.20      3.36 o
  -2   5   8      773.38      757.43     16.71 o
  -1   5   8      116.61      106.97      5.62 o
   0   5   8     1243.74     1226.03     23.63 o
   1   5   8      113.18      105.82      6.74 o
   2   5   8      555.78      556.42     13.12 o
   3   5   8        8.24        9.55      5.92 o
   4   5   8        2.71       -2.59     10.67 o
   5   5   8      752.10      783.92     25.85 o
   6   5   8       96.31       76.93     29.25 o
   7   5   8       39.13       57.54     13.45 o
   8   5   8       96.18      140.85     19.47 o
 -11   6   8      151.27      176.32     23.01 o
 -10   6   8        0.21       14.58      8.11 o
  -9   6   8       97.26       95.75     13.29 o
  -8   6   8        0.48       14.79     10.99 o
  -7   6   8      565.95      483.52     30.00 o
  -6   6   8       27.38       25.08      9.33 o
  -5   6   8      117.34       98.50     11.06 o
  -4   6   8      341.04      319.63     17.28 o
  -3   6   8      462.86      431.39     16.49 o
  -2   6   8       37.85       41.66      4.84 o
  -1   6   8      177.82      163.41      8.15 o
   0   6   8       46.80       45.06      5.21 o
   1   6   8       11.59       16.94      3.54 o
   2   6   8       34.17       37.34      6.88 o
   3   6   8        0.03        5.46      7.06 o
   4   6   8      208.68      194.11     19.44 o
   5   6   8      139.29      150.11     11.81 o
   6   6   8      152.00      129.73     13.10 o
   7   6   8       34.40       27.79     11.25 o
   8   6   8       87.23       72.87     16.32 o
 -10   7   8       10.51       11.93      8.82 o
  -9   7   8        0.33        9.87      7.71 o
  -8   7   8       33.62       35.09     11.40 o
  -7   7   8        2.25        5.72      8.64 o
  -6   7   8       37.28       19.78      8.97 o
  -5   7   8        5.75        8.10      8.70 o
  -4   7   8       72.27       89.13      9.14 o
  -3   7   8       53.06       45.05      5.37 o
  -2   7   8      409.65      395.27     13.83 o
  -1   7   8        8.57        4.59      2.65 o
   0   7   8      293.66      291.02     11.88 o
   1   7   8     1337.58     1252.67     26.55 o
   2   7   8       67.96       78.40      9.89 o
   3   7   8      322.36      353.29     19.65 o
   4   7   8       45.43       42.11      8.25 o
   5   7   8        0.35       -4.00      6.81 o
   6   7   8      196.87      176.01     23.18 o
   7   7   8       92.37       81.24     21.43 o
   8   7   8        3.53       16.80     10.38 o
 -10   8   8        6.53       32.97     11.14 o
  -9   8   8       27.17       23.23     10.16 o
  -8   8   8      139.97      140.26     18.24 o
  -7   8   8      295.90      291.39     24.91 o
  -6   8   8      138.59      151.04     16.86 o
  -5   8   8      131.79      132.61     14.65 o
  -4   8   8      325.37      331.24     12.64 o
  -3   8   8      130.36      120.09      7.60 o
  -2   8   8      102.54       96.49      6.97 o
  -1   8   8      450.46      409.26     15.50 o
   0   8   8     1632.38     1624.39     34.65 o
   1   8   8       62.29       70.69      7.96 o
   2   8   8        0.40        2.99      5.38 o
   3   8   8        3.36       -6.26      6.26 o
   4   8   8      102.11      100.97     16.24 o
   5   8   8      237.35      261.78     19.20 o
   6   8   8       12.56       21.32     13.61 o
   7   8   8      219.05      229.86     23.70 o
   8   8   8       72.14       91.91     24.82 o
 -10   9   8        8.79        8.68     11.13 o
  -9   9   8      127.08      134.16     18.59 o
  -8   9   8       16.59       18.47     10.11 o
  -7   9   8        3.06       11.08      9.94 o
  -6   9   8       26.69       26.73      9.04 o
  -5   9   8       85.90       92.51      8.60 o
  -4   9   8       13.68       16.53      4.47 o
  -3   9   8      168.90      155.16      8.73 o
  -2   9   8        0.31        6.46      3.79 o
  -1   9   8     1119.74     1115.47     33.18 o
   0   9   8        7.80       22.57      6.86 o
   1   9   8       63.00       63.25     12.81 o
   2   9   8      147.53      149.64     11.84 o
   3   9   8       84.47       86.94     11.19 o
   4   9   8       65.87       74.89     15.24 o
   5   9   8       12.70       20.13      7.77 o
   6   9   8       13.03       21.38      8.38 o
   7   9   8       16.16        4.62      6.66 o
 -10  10   8        0.79       11.52     13.55 o
  -9  10   8       53.70       56.90     26.78 o
  -8  10   8      113.65      145.54     20.27 o
  -7  10   8        8.67        6.62      9.80 o
  -6  10   8       45.22       34.31     14.12 o
  -5  10   8        0.27       11.97      7.00 o
  -4  10   8        4.90        3.79      3.75 o
  -3  10   8      203.59      183.81      9.68 o
  -2  10   8      114.62      121.43      9.21 o
  -1  10   8      525.53      576.98     22.17 o
   0  10   8      445.19      464.43     22.54 o
   1  10   8      353.89      377.48     14.03 o
   2  10   8      171.71      181.85     16.97 o
   3  10   8        0.00       -0.63      6.80 o
   4  10   8        4.32        5.03      8.66 o
   5  10   8       96.48       98.08     13.18 o
   6  10   8      227.71      226.82     18.80 o
   7  10   8        3.27       11.83     28.22 o
  -9  11   8      252.49      282.64     32.98 o
  -8  11   8        4.03       18.88     10.08 o
  -7  11   8       44.31       36.31     11.40 o
  -6  11   8       22.48       16.40      8.32 o
  -5  11   8      296.76      259.37     27.68 o
  -4  11   8        0.30       12.15      7.73 o
  -3  11   8      711.86      688.77     25.21 o
  -2  11   8      127.75      111.92     10.92 o
  -1  11   8      102.27      109.24     10.68 o
   0  11   8        0.54       -5.49      5.49 o
   1  11   8      128.32      151.62     11.11 o
   2  11   8      923.53      936.93     26.90 o
   3  11   8      171.20      223.26     15.42 o
   4  11   8       75.53       73.81     11.41 o
   5  11   8       22.17       28.73      9.22 o
   6  11   8        3.74       -1.07      7.96 o
   7  11   8        8.01       10.76      9.66 o
  -9  12   8       73.24       49.60     18.63 o
  -8  12   8       19.67       29.59     11.90 o
  -7  12   8        7.42        2.06      8.06 o
  -6  12   8        0.28       -2.13      9.41 o
  -5  12   8        1.57        8.62      6.06 o
  -4  12   8        2.03        6.95      4.63 o
  -3  12   8       51.64       49.42     11.93 o
  -2  12   8      162.25      135.33     11.99 o
  -1  12   8      274.58      267.52     18.45 o
   0  12   8       11.38       18.23      6.20 o
   1  12   8       45.90       44.68      8.77 o
   2  12   8        1.32        1.84      7.76 o
   3  12   8       17.51       29.22      7.09 o
   4  12   8       51.52       52.66     10.50 o
   5  12   8       16.20       13.53      7.18 o
   6  12   8        0.01       -9.49     10.03 o
  -9  13   8        8.56        7.82     15.80 o
  -8  13   8       63.15       97.40     16.97 o
  -7  13   8       12.00       20.67     10.89 o
  -6  13   8        4.36       31.59     10.75 o
  -5  13   8       82.42       90.92     11.06 o
  -4  13   8       43.03       51.75      9.96 o
  -3  13   8      209.21      244.77     16.47 o
  -2  13   8      415.15      440.75     21.40 o
  -1  13   8      222.59      227.15     15.67 o
   0  13   8        0.06       -3.15      6.22 o
   1  13   8      197.14      210.11     15.80 o
   2  13   8        0.59       11.95     10.65 o
   3  13   8       70.65       68.25      9.00 o
   4  13   8       60.26       87.70     10.58 o
   5  13   8        5.69       13.86     14.27 o
  -8  14   8        0.57        5.92     12.74 o
  -7  14   8       40.44       63.45     14.20 o
  -6  14   8        1.81        3.16      8.46 o
  -5  14   8       63.38       55.90     12.54 o
  -4  14   8       31.36       23.86      8.13 o
  -3  14   8      376.33      366.46     20.12 o
  -2  14   8       47.66       56.85      9.28 o
  -1  14   8      289.90      293.26     17.73 o
   0  14   8       14.50        5.67      7.34 o
   1  14   8      116.32      119.85     12.80 o
   2  14   8        1.80        5.52      6.07 o
   3  14   8       16.98        9.54      6.64 o
   4  14   8      374.53      457.00     44.10 o
   5  14   8        1.70      -14.65     14.65 o
  -7  15   8        0.87       -2.93     10.61 o
  -6  15   8      125.01      127.14     26.21 o
  -5  15   8        0.83       16.13     12.67 o
  -4  15   8        1.49       -7.27      7.27 o
  -3  15   8       32.72       31.46     10.12 o
  -2  15   8       30.35       26.97      9.68 o
  -1  15   8       97.70      117.73     12.41 o
   0  15   8        5.84        5.40      7.54 o
   1  15   8        3.11       12.37      7.12 o
   2  15   8        0.52       -2.50      9.36 o
   3  15   8        1.71       -2.94     12.07 o
  -6  16   8       47.50       29.02     16.31 o
  -5  16   8      214.94      328.12     42.56 o
  -4  16   8      170.02      197.23     15.98 o
  -3  16   8       26.62       29.67      9.49 o
  -2  16   8       16.45       15.33      7.77 o
  -1  16   8       80.78       71.39     12.56 o
   0  16   8       19.24        6.76      6.97 o
   1  16   8      136.90      140.21     13.74 o
  -5  17   8       30.92       47.81     21.68 o
  -4  17   8       60.48       67.89     15.06 o
  -3  17   8       28.86       42.99     12.37 o
  -2  17   8       13.93        8.82     19.27 o
  -1  17   8       21.10       29.36     16.22 o
   0  17   8       68.52       55.06     20.43 o
 -11   1   9       86.45      101.75     18.51 o
 -10   1   9       89.98       97.28     19.71 o
  -9   1   9       95.98       82.37     14.78 o
  -8   1   9      143.60      128.10     12.20 o
  -7   1   9        1.34        4.26      7.57 o
  -6   1   9       84.34      105.65      9.45 o
  -5   1   9        0.30        7.28      5.69 o
  -4   1   9      409.16      398.23     19.42 o
  -3   1   9     1215.35     1176.17     41.61 o
  -2   1   9       30.49       32.36      6.46 o
  -1   1   9      422.30      364.91     13.58 o
   0   1   9      435.50      450.16     13.71 o
   1   1   9     1418.31     1351.54     23.70 o
   2   1   9       83.13       73.55      6.02 o
   3   1   9       21.09       17.72      4.95 o
   4   1   9      816.21      788.66     25.52 o
   5   1   9       63.97       66.59      9.11 o
   6   1   9      105.60      101.73     10.87 o
   7   1   9       54.42       61.24      9.65 o
   8   1   9       18.95        8.82      9.24 o
 -11   2   9        3.22       13.01     15.52 o
 -10   2   9       37.36       60.41     11.87 o
  -9   2   9       73.50       68.48     12.59 o
  -8   2   9       22.44       38.07     10.17 o
  -7   2   9      377.15      365.60     17.62 o
  -6   2   9        7.80        8.88      5.35 o
  -5   2   9       14.20       17.82      6.01 o
  -4   2   9      202.42      177.51     13.76 o
  -3   2   9      124.28      109.50     13.25 o
  -2   2   9      122.06      102.43     12.82 o
  -1   2   9     1282.04     1182.54     27.95 o
   0   2   9      303.33      306.89     12.58 o
   1   2   9      157.31      145.40      8.76 o
   2   2   9      289.57      313.79     13.79 o
   3   2   9      161.85      151.93     14.00 o
   4   2   9      136.69      116.32     11.20 o
   5   2   9        3.69       10.96     12.27 o
   6   2   9      109.63       95.83     11.66 o
   7   2   9        0.17       -1.10      8.73 o
   8   2   9       36.08       17.43     12.38 o
 -11   3   9       70.73       82.33     23.81 o
 -10   3   9        2.02       -0.49      7.34 o
  -9   3   9        8.85        9.01      7.16 o
  -8   3   9       83.91       87.53     12.72 o
  -7   3   9      180.65      206.83     19.87 o
  -6   3   9       10.05        9.58      5.19 o
  -5   3   9      360.53      349.18     17.12 o
  -4   3   9      149.89      126.87     11.34 o
  -3   3   9       54.44       60.66      8.92 o
  -2   3   9       29.91       22.45      6.59 o
  -1   3   9       28.83       31.49      7.77 o
   0   3   9        0.36       -0.54      4.01 o
   1   3   9       38.64       33.10      5.07 o
   2   3   9      263.71      289.96     12.86 o
   3   3   9       42.88       36.14      6.48 o
   4   3   9      154.93      164.81     13.52 o
   5   3   9       79.69       74.09     13.11 o
   6   3   9      295.76      287.58     24.49 o
   7   3   9      112.11      122.18     17.77 o
   8   3   9       39.30       21.06     11.65 o
 -10   4   9       41.43       49.97     13.45 o
  -9   4   9      301.36      292.49     22.28 o
  -8   4   9       42.21       52.35      8.80 o
  -7   4   9      240.35      236.37     14.98 o
  -6   4   9       25.18       36.80      6.90 o
  -5   4   9      268.11      262.89     16.74 o
  -4   4   9      260.55      279.93     16.47 o
  -3   4   9      379.49      348.91     19.15 o
  -2   4   9       44.01       35.32      6.48 o
  -1   4   9     2105.32     2102.75     40.03 o
   0   4   9      112.07      107.71      8.97 o
   1   4   9       24.32       33.47      5.60 o
   2   4   9      574.03      581.75     17.86 o
   3   4   9       39.72       37.21      8.91 o
   4   4   9      394.72      383.95     26.51 o
   5   4   9       13.35       10.03      8.75 o
   6   4   9      295.53      286.30     25.05 o
   7   4   9       96.82       88.38     17.73 o
   8   4   9       20.72       -7.50     10.84 o
 -10   5   9        3.85       -3.22      7.59 o
  -9   5   9      275.57      307.34     22.53 o
  -8   5   9        9.46       16.07      7.17 o
  -7   5   9       26.57       40.05      7.55 o
  -6   5   9      189.45      171.14     14.17 o
  -5   5   9        2.76        4.23      7.19 o
  -4   5   9        9.98       13.75      8.67 o
  -3   5   9       90.24       93.11      7.76 o
  -2   5   9        0.45       -5.63      5.63 o
  -1   5   9      134.33      101.98      9.28 o
   0   5   9        6.41       -1.40      6.69 o
   1   5   9      431.62      389.56     16.16 o
   2   5   9      557.03      551.14     20.91 o
   3   5   9       77.69       71.20     11.35 o
   4   5   9       21.95       26.18     10.09 o
   5   5   9       29.63       23.55      7.80 o
   6   5   9        1.12       24.66     10.76 o
   7   5   9       18.24       11.20     14.62 o
 -10   6   9      139.78      150.32     17.24 o
  -9   6   9      527.68      618.79     31.50 o
  -8   6   9       28.21       34.20      9.91 o
  -7   6   9      266.29      265.36     18.24 o
  -6   6   9        0.56        6.10      6.24 o
  -5   6   9      241.57      235.03     24.00 o
  -4   6   9        4.94        4.43      5.62 o
  -3   6   9      239.31      224.29     11.66 o
  -2   6   9       75.68       63.40      7.93 o
  -1   6   9        2.05        6.38      5.27 o
   0   6   9       50.77       77.09      8.33 o
   1   6   9      340.07      305.46     20.65 o
   2   6   9      398.36      400.84     20.63 o
   3   6   9       18.05       26.71      7.32 o
   4   6   9      341.55      347.75     22.81 o
   5   6   9      309.81      339.91     30.20 o
   6   6   9       36.14       55.26     13.12 o
   7   6   9       68.66       76.43     15.50 o
 -10   7   9      138.30      112.57     27.95 o
  -9   7   9        0.03       -1.44     10.26 o
  -8   7   9        6.70       -9.54      9.54 o
  -7   7   9       13.66        3.02      8.51 o
  -6   7   9       78.40       82.80     10.96 o
  -5   7   9      219.33      226.88     15.93 o
  -4   7   9      259.20      283.33     13.26 o
  -3   7   9      285.50      266.72     12.63 o
  -2   7   9       17.56       21.35      6.14 o
  -1   7   9        6.86       -2.78      5.40 o
   0   7   9       13.16       17.67      5.74 o
   1   7   9       40.92       49.02      7.95 o
   2   7   9      134.56      142.58     13.01 o
   3   7   9       63.46       64.07     10.11 o
   4   7   9       13.68        9.21     13.62 o
   5   7   9       13.49       32.45      9.83 o
   6   7   9      109.95      133.83     23.99 o
   7   7   9        1.04        3.16      9.13 o
 -10   8   9        3.84        8.95     12.33 o
  -9   8   9       56.58       71.72     15.61 o
  -8   8   9       12.41       15.80      9.22 o
  -7   8   9        0.01       -9.96      9.96 o
  -6   8   9       33.25       34.17      8.99 o
  -5   8   9        3.75        6.19      7.71 o
  -4   8   9       26.20       14.17      4.66 o
  -3   8   9       43.45       40.38      7.72 o
  -2   8   9       10.61       15.21      6.18 o
  -1   8   9       57.46       46.63      7.43 o
   0   8   9       64.21       59.17      7.92 o
   1   8   9       13.12        4.01      9.23 o
   2   8   9       56.28       40.26     12.00 o
   3   8   9        1.71       -1.53     10.67 o
   4   8   9        6.71        3.22      6.81 o
   5   8   9        9.19        6.42      7.63 o
   6   8   9      153.13      186.23     63.47 o
   7   8   9       10.78        3.69     13.92 o
 -10   9   9       19.64       55.56     20.39 o
  -9   9   9      365.77      413.09     31.74 o
  -8   9   9        1.34       -0.17     23.61 o
  -7   9   9        2.10       10.45     14.25 o
  -6   9   9       21.08       27.88     11.31 o
  -5   9   9       74.07       71.71     17.29 o
  -4   9   9        7.25        4.23      4.64 o
  -3   9   9      329.25      343.35     18.00 o
  -2   9   9      172.18      168.11     12.21 o
  -1   9   9      608.23      557.86     21.36 o
   0   9   9      145.38      134.26     12.87 o
   1   9   9       52.60       52.98     10.48 o
   2   9   9       24.56       36.56     10.34 o
   3   9   9       57.89       84.62     15.06 o
   4   9   9      226.76      250.76     19.19 o
   5   9   9       96.68      106.19     13.97 o
   6   9   9        6.93        8.24     12.51 o
  -9  10   9       53.99       87.83     23.66 o
  -8  10   9      202.68      231.43     23.68 o
  -7  10   9        8.28        7.18     12.21 o
  -6  10   9      343.77      337.31     21.64 o
  -5  10   9       22.52        4.26      6.52 o
  -4  10   9       15.02       15.43      5.80 o
  -3  10   9        2.03        7.64      6.32 o
  -2  10   9        2.61       10.41      5.10 o
  -1  10   9        1.91       20.13     10.30 o
   0  10   9       42.43       58.38     13.77 o
   1  10   9        9.53       13.68      7.30 o
   2  10   9       52.71       54.31     10.45 o
   3  10   9      119.01      169.10     20.48 o
   4  10   9       11.70       23.34     11.23 o
   5  10   9       35.37       21.23     10.65 o
   6  10   9       65.16       46.07     16.30 o
  -9  11   9        1.66        5.56     13.09 o
  -8  11   9        0.00       -5.69     11.56 o
  -7  11   9       25.82       39.33     10.34 o
  -6  11   9        0.30        0.57     11.01 o
  -5  11   9       76.01       70.94     15.33 o
  -4  11   9       23.08        8.36      9.88 o
  -3  11   9      409.12      378.51     19.28 o
  -2  11   9      124.57      109.85     15.32 o
  -1  11   9      117.66      117.50     11.49 o
   0  11   9       55.03       76.56     13.54 o
   1  11   9        1.91       -3.32      7.79 o
   2  11   9       44.19       54.27     11.20 o
   3  11   9       76.24       63.62     13.92 o
   4  11   9      337.08      359.05     29.77 o
   5  11   9        0.73       -1.11     12.27 o
  -8  12   9       58.23       68.54     21.19 o
  -7  12   9      169.11      164.86     20.37 o
  -6  12   9       61.63       77.86     21.43 o
  -5  12   9      208.19      200.90     22.54 o
  -4  12   9       59.87       40.67     10.93 o
  -3  12   9        7.38        3.03      7.05 o
  -2  12   9       26.50       26.30      9.45 o
  -1  12   9        8.23        9.59      8.13 o
   0  12   9       83.89      104.91     13.68 o
   1  12   9       18.94       37.41     10.91 o
   2  12   9        0.11       -2.51      8.14 o
   3  12   9        1.90       10.22      9.46 o
   4  12   9      107.09      190.84     28.24 o
   5  12   9        1.12        8.46     11.67 o
  -8  13   9       14.12       17.02     11.94 o
  -7  13   9       21.87       54.20     20.55 o
  -6  13   9      111.94      157.51     28.73 o
  -5  13   9        0.11       -4.00     10.17 o
  -4  13   9        0.09       -3.86      8.76 o
  -3  13   9        0.02       -1.11      7.25 o
  -2  13   9       82.53       53.69     11.33 o
  -1  13   9       94.84       90.91     13.92 o
   0  13   9        9.21       19.53      8.81 o
   1  13   9       11.01        6.71      6.86 o
   2  13   9        0.25       -6.59      6.59 o
   3  13   9        2.45        6.81      9.91 o
   4  13   9        7.88       -1.38     11.68 o
  -6  14   9       11.56       42.50     19.00 o
  -5  14   9       21.84       15.91     19.96 o
  -4  14   9       26.90       39.67      8.70 o
  -3  14   9      328.00      329.02     19.70 o
  -2  14   9       54.35       48.72      9.31 o
  -1  14   9      354.57      375.28     25.21 o
   0  14   9        2.06       -4.78      6.98 o
   1  14   9        2.21        4.25      7.22 o
   2  14   9      201.97      198.23     19.11 o
   3  14   9       57.10       55.74     20.33 o
  -6  15   9       41.20       39.75     18.07 o
  -5  15   9      160.15      175.48     31.42 o
  -4  15   9       31.02       22.43     10.45 o
  -3  15   9        0.47       13.36      7.04 o
  -2  15   9       11.06        9.95      9.77 o
  -1  15   9       21.90       13.61      9.18 o
   0  15   9       73.67       42.49     13.56 o
   1  15   9       72.05       77.96     16.59 o
   2  15   9      131.84      166.67     28.86 o
  -4  16   9       84.45      101.77     26.32 o
  -3  16   9       28.86       25.32     22.93 o
  -2  16   9       45.69       43.12     19.30 o
  -1  16   9        1.70       -7.48     14.57 o
   0  16   9       18.72       27.13     15.04 o
   1  16   9        0.57      -11.83     12.90 o
 -10   0  10       29.04       33.09     13.26 o
  -9   0  10       10.22        8.94     23.60 o
  -8   0  10      400.99      418.96     44.66 o
  -7   0  10        2.11       19.70     15.31 o
  -6   0  10      721.27      608.14     49.32 o
  -5   0  10       39.53       62.49     18.74 o
  -4   0  10      125.73      101.17     20.88 o
  -3   0  10       16.60       12.99     11.71 o
  -2   0  10       51.89       82.00     11.67 o
  -1   0  10       55.76       42.17      7.36 o
   0   0  10      144.73      161.75     12.80 o
   1   0  10       18.13       14.01      5.97 o
   2   0  10       99.92      101.06     14.32 o
   3   0  10       40.32       36.29     10.41 o
   4   0  10     1052.37     1086.20     45.57 o
   5   0  10        6.36       15.39      9.33 o
   6   0  10      149.87      133.72     17.17 o
   7   0  10      109.22       88.74     22.11 o
 -10   1  10        6.36        0.79     13.22 o
  -9   1  10       67.06       55.55     10.94 o
  -8   1  10       56.61       37.79      9.94 o
  -7   1  10        0.01       -2.02     15.69 o
  -6   1  10       74.67       78.85     14.56 o
  -5   1  10       35.32       50.24      8.61 o
  -4   1  10        1.55       -4.33      9.01 o
  -3   1  10      155.35      130.55     15.17 o
  -2   1  10        4.07       -6.35      6.35 o
  -1   1  10        9.42       20.77      4.84 o
   0   1  10      370.35      367.08     13.15 o
   1   1  10       13.17        5.62      4.31 o
   2   1  10       73.03       53.64      8.10 o
   3   1  10        5.25        6.83      5.49 o
   4   1  10       69.51       79.13      9.88 o
   5   1  10       39.96       22.32     16.58 o
   6   1  10       15.43       15.99      9.31 o
   7   1  10      102.99       99.97     16.63 o
 -10   2  10        0.65      -10.46     14.10 o
  -9   2  10      168.43      204.30     23.03 o
  -8   2  10       93.99       76.51     12.22 o
  -7   2  10      342.96      405.00     24.14 o
  -6   2  10      152.14      152.83     13.53 o
  -5   2  10      274.77      280.32     17.71 o
  -4   2  10       12.04        4.46      8.31 o
  -3   2  10       48.95       57.69     11.55 o
  -2   2  10      201.31      226.09     13.55 o
  -1   2  10        9.66       -1.16      5.06 o
   0   2  10      150.86      150.63      9.64 o
   1   2  10       72.85       82.95      9.13 o
   2   2  10       46.23       44.83      7.27 o
   3   2  10        7.02        5.63      6.29 o
   4   2  10       91.77       86.80     11.97 o
   5   2  10      199.38      183.77     19.53 o
   6   2  10        0.20       -3.68     12.11 o
   7   2  10       21.49       42.52     12.64 o
 -10   3  10      122.88      141.53     28.76 o
  -9   3  10        0.43       10.20      8.57 o
  -8   3  10      279.62      328.20     23.16 o
  -7   3  10       76.52       67.13     11.36 o
  -6   3  10        1.22        9.21      5.66 o
  -5   3  10      479.87      459.84     23.10 o
  -4   3  10        6.72       17.21      7.00 o
  -3   3  10       40.34       56.46      9.44 o
  -2   3  10        0.97        7.28      6.75 o
  -1   3  10        4.20        9.34      7.59 o
   0   3  10       29.73       34.87      5.32 o
   1   3  10      246.60      277.36     18.92 o
   2   3  10      194.89      224.98     17.74 o
   3   3  10       54.05       56.94     10.92 o
   4   3  10       10.29       17.06      7.75 o
   5   3  10        0.35        7.03      8.62 o
   6   3  10       43.06       39.96     11.74 o
   7   3  10       64.02       61.44     25.49 o
 -10   4  10        6.91       22.74     15.80 o
  -9   4  10        8.33       15.43      8.54 o
  -8   4  10       33.71       29.78      9.48 o
  -7   4  10       13.10       18.44      6.27 o
  -6   4  10      149.89      130.65     11.45 o
  -5   4  10        1.42       13.57      6.80 o
  -4   4  10      107.02      106.10     14.95 o
  -3   4  10       11.89        6.87      5.80 o
  -2   4  10        2.14       -1.65      5.84 o
  -1   4  10      123.90      107.75     11.37 o
   0   4  10       62.23       50.42      7.34 o
   1   4  10        8.17        2.35      6.64 o
   2   4  10       21.27       24.38      8.66 o
   3   4  10      133.94      126.64     17.07 o
   4   4  10        0.33        8.64      7.10 o
   5   4  10        1.29       13.14     21.92 o
   6   4  10       54.89       40.58     15.11 o
 -10   5  10        0.76       -0.03     11.98 o
  -9   5  10        1.85       11.88      8.28 o
  -8   5  10       58.04       60.51     11.16 o
  -7   5  10       90.27       83.49      9.67 o
  -6   5  10        1.03       -6.80      6.80 o
  -5   5  10      320.07      332.07     19.37 o
  -4   5  10      965.09     1002.29     32.87 o
  -3   5  10      164.76      145.41     12.30 o
  -2   5  10       50.23       53.85      8.83 o
  -1   5  10      270.46      273.97     15.02 o
   0   5  10      511.16      524.61     26.08 o
   1   5  10       26.98       23.70      7.82 o
   2   5  10      719.98      696.76     39.34 o
   3   5  10      168.83      164.62     19.35 o
   4   5  10       76.28       48.47     11.29 o
   5   5  10       78.13       63.02     20.16 o
   6   5  10        0.02        4.75      9.90 o
 -10   6  10        0.07      -14.49     15.72 o
  -9   6  10       16.19       24.67      9.26 o
  -8   6  10       59.97       82.01     12.73 o
  -7   6  10      247.48      256.05     18.56 o
  -6   6  10       13.35       20.16      7.00 o
  -5   6  10       58.11       53.44      9.40 o
  -4   6  10        9.71       14.20      9.98 o
  -3   6  10       36.46       45.80      8.10 o
  -2   6  10      175.58      167.94     12.62 o
  -1   6  10      170.56      191.28     13.02 o
   0   6  10       54.55       28.74     10.57 o
   1   6  10      276.60      258.96     24.19 o
   2   6  10       38.02       39.55     10.54 o
   3   6  10        0.04        9.41      9.41 o
   4   6  10       47.61       40.62     10.61 o
   5   6  10       30.98       45.30     13.28 o
   6   6  10      209.83      195.19     31.95 o
  -9   7  10        4.53       -6.76     11.90 o
  -8   7  10        3.91        6.35      5.73 o
  -7   7  10       31.05       25.39      8.24 o
  -6   7  10      120.11      128.12     13.06 o
  -5   7  10       40.14       58.65      9.85 o
  -4   7  10      256.31      263.66     17.77 o
  -3   7  10       33.52       31.56      7.16 o
  -2   7  10      120.20      124.58     11.04 o
  -1   7  10       86.28       77.61      9.12 o
   0   7  10       11.14       11.36      6.48 o
   1   7  10      129.62      115.63     13.92 o
   2   7  10       27.70       24.27     10.42 o
   3   7  10       55.79       45.43     12.30 o
   4   7  10        6.32        6.91      9.45 o
   5   7  10       77.91       78.40     15.83 o
   6   7  10        1.89       22.12     15.41 o
  -9   8  10       22.44        5.88     12.25 o
  -8   8  10        0.83       -0.56      8.74 o
  -7   8  10      141.77      140.64     14.54 o
  -6   8  10      169.91      166.17     15.43 o
  -5   8  10      166.49      116.07     12.94 o
  -4   8  10       40.00       39.46      8.08 o
  -3   8  10      219.45      210.53     14.19 o
  -2   8  10      500.26      554.53     25.07 o
  -1   8  10        3.00        2.67     10.41 o
   0   8  10      488.17      533.14     23.60 o
   1   8  10      121.27      104.36     16.12 o
   2   8  10       59.71       67.78     15.10 o
   3   8  10       86.92      117.09     18.17 o
   4   8  10        6.25       -1.52      8.90 o
   5   8  10      144.87      148.74     23.07 o
  -9   9  10        0.64        0.62     12.08 o
  -8   9  10       15.83       22.11      8.22 o
  -7   9  10      142.78      150.19     15.42 o
  -6   9  10        0.17        9.04     18.14 o
  -5   9  10       36.05       38.66     11.51 o
  -4   9  10      103.55      116.45     13.70 o
  -3   9  10        1.41        1.61      6.15 o
  -2   9  10        0.02        3.19      7.87 o
  -1   9  10        2.61       -4.09      7.83 o
   0   9  10       52.59       45.37     10.05 o
   1   9  10      133.08      122.62     14.49 o
   2   9  10        4.19       -2.44      8.56 o
   3   9  10       30.09       14.55     26.58 o
   4   9  10      129.86      147.32     20.19 o
   5   9  10        1.34       -1.68     11.51 o
  -8  10  10        0.30       -8.06      8.06 o
  -7  10  10       50.09       43.86     12.99 o
  -6  10  10       36.37       33.01     12.73 o
  -5  10  10        3.13       14.86     13.93 o
  -4  10  10       48.16       44.85      9.85 o
  -3  10  10       30.60       62.04     11.60 o
  -2  10  10      283.75      290.39     16.70 o
  -1  10  10       86.58       77.18     19.94 o
   0  10  10      350.08      406.37     25.40 o
   1  10  10       39.96       43.72     10.89 o
   2  10  10       96.04      103.30     16.64 o
   3  10  10      207.06      261.00     25.95 o
   4  10  10       66.14       58.66     13.77 o
  -8  11  10       23.48        5.91     13.21 o
  -7  11  10       20.12       16.07     10.11 o
  -6  11  10       74.60       74.94     14.23 o
  -5  11  10       69.11       76.60     16.34 o
  -4  11  10       56.17       69.14     14.50 o
  -3  11  10       32.01       47.06      9.34 o
  -2  11  10       86.91       82.85     14.37 o
  -1  11  10       27.72       25.41     10.87 o
   0  11  10      147.72      195.54     21.66 o
   1  11  10       71.02       74.17     11.99 o
   2  11  10        0.70       -4.31      8.85 o
   3  11  10       60.30       87.65     16.68 o
   4  11  10        0.53       14.31     12.35 o
  -7  12  10       78.30       90.23     20.82 o
  -6  12  10        0.57       14.54      9.97 o
  -5  12  10        2.43        2.82     20.88 o
  -4  12  10       59.17       41.40     10.81 o
  -3  12  10       72.84       67.43     11.53 o
  -2  12  10      252.02      228.69     38.24 o
  -1  12  10        0.74        0.26      9.40 o
   0  12  10        0.19       15.04     17.71 o
   1  12  10        3.93        8.01     11.92 o
   2  12  10       29.74       36.52     12.47 o
   3  12  10        4.78       16.06     15.11 o
  -6  13  10        0.53        2.27     12.78 o
  -5  13  10      134.64      161.74     21.46 o
  -4  13  10       11.62       -1.45      8.09 o
  -3  13  10        7.05        2.92      7.23 o
  -2  13  10       86.09      121.90     15.71 o
  -1  13  10        0.75        8.77     11.61 o
   0  13  10        5.70       11.08     12.89 o
   1  13  10       72.89      102.35     23.47 o
   2  13  10       60.71      129.96     26.13 o
  -5  14  10        1.68        0.28     14.55 o
  -4  14  10        2.53        5.23     12.14 o
  -3  14  10       36.23       12.31     12.38 o
  -2  14  10       20.77        4.48     12.20 o
  -1  14  10      273.06      289.10     39.24 o
   0  14  10        2.89       11.48      9.35 o
   1  14  10        6.40       14.85     16.76 o
  -2  15  10       39.23       38.93     18.87 o
  -1  15  10        8.43       28.77     18.33 o
  -9   1  11       37.75       35.35     16.80 o
  -8   1  11       26.91       20.06     11.41 o
  -7   1  11        2.43        2.37      9.58 o
  -6   1  11      370.25      433.18     30.98 o
  -5   1  11      251.47      279.97     24.36 o
  -4   1  11        4.95       10.48     10.48 o
  -3   1  11      184.26      161.95     17.28 o
  -2   1  11      239.46      209.30     13.40 o
  -1   1  11      388.65      392.73     14.38 o
   0   1  11      205.06      207.14     11.84 o
   1   1  11      102.53      117.09     13.50 o
   2   1  11      284.14      321.14     21.39 o
   3   1  11        8.11       13.88      7.88 o
   4   1  11        0.94       17.44     23.27 o
  -9   2  11       95.30      131.70     19.91 o
  -8   2  11      135.07      152.56     20.70 o
  -7   2  11       49.94       59.01     13.93 o
  -6   2  11       40.71       32.33     10.73 o
  -5   2  11      110.74       68.73     13.65 o
  -4   2  11       12.73       18.02      9.37 o
  -3   2  11      265.85      290.68     22.76 o
  -2   2  11      443.76      437.67     19.34 o
  -1   2  11       13.17       10.26      9.45 o
   0   2  11      526.62      502.69     21.24 o
   1   2  11      122.40      101.96     12.85 o
   2   2  11        1.73        3.30      8.10 o
   3   2  11       53.42       69.10     10.70 o
   4   2  11      400.21      460.37     31.90 o
   5   2  11       41.52       58.19     19.56 o
  -9   3  11       37.11       17.68     17.30 o
  -8   3  11       63.80       74.21     12.35 o
  -7   3  11      146.85      140.51     19.46 o
  -6   3  11        1.63        7.18      8.95 o
  -5   3  11        6.45       -5.84      7.09 o
  -4   3  11       25.33       26.71     10.88 o
  -3   3  11       50.18       62.66     10.15 o
  -2   3  11       14.48       14.90      6.44 o
  -1   3  11      119.45      116.00     11.01 o
   0   3  11       40.99       45.17      9.71 o
   1   3  11       20.30       29.90      9.05 o
   2   3  11       86.97       79.67     12.32 o
   3   3  11       23.56       23.02     17.24 o
   4   3  11      154.19      186.19     21.37 o
   5   3  11       41.74       60.50     20.66 o
  -9   4  11      100.80       95.25     25.07 o
  -8   4  11       40.08       30.79      9.40 o
  -7   4  11       94.40       95.79     12.70 o
  -6   4  11        3.10        3.24      6.82 o
  -5   4  11        0.12       -3.04      6.84 o
  -4   4  11        1.87       -7.62      8.72 o
  -3   4  11      236.29      226.68     14.86 o
  -2   4  11       17.43       15.31      7.05 o
  -1   4  11      297.46      301.57     23.55 o
   0   4  11        6.90        6.13     13.85 o
   1   4  11       19.94       32.55      9.05 o
   2   4  11      177.21      181.67     16.96 o
   3   4  11      115.32      141.27     18.95 o
   4   4  11      253.64      301.58     27.10 o
   5   4  11      172.23      211.93     32.33 o
  -9   5  11        2.03       -2.07     12.41 o
  -8   5  11       11.69       32.40     10.33 o
  -7   5  11       22.56       44.96     14.38 o
  -6   5  11        8.67        8.78      6.30 o
  -5   5  11      192.15      161.29     29.98 o
  -4   5  11        5.85        4.88      6.65 o
  -3   5  11        7.77       -5.30      6.85 o
  -2   5  11        5.18        2.19      6.33 o
  -1   5  11        6.15        3.70      7.75 o
   0   5  11      126.51      119.31     14.11 o
   1   5  11        0.99       -0.90      7.27 o
   2   5  11      124.91      131.64     15.14 o
   3   5  11        8.60        1.77     27.47 o
   4   5  11        0.15        2.38     12.41 o
   5   5  11        2.30       28.96     15.85 o
  -9   6  11       95.39       76.97     23.35 o
  -8   6  11       72.06       91.97     13.10 o
  -7   6  11        0.01       -8.94      8.94 o
  -6   6  11        1.29       -3.56     19.54 o
  -5   6  11        7.99        5.59     15.94 o
  -4   6  11       76.92       80.60     11.31 o
  -3   6  11        0.26       -6.53      6.53 o
  -2   6  11       75.53       77.79      9.54 o
  -1   6  11       97.17      107.61     16.47 o
   0   6  11       61.88       56.95     10.82 o
   1   6  11       25.60       15.25     10.25 o
   2   6  11      103.80      103.14     29.78 o
   3   6  11        3.17       21.83     10.59 o
   4   6  11       24.82       21.23     13.85 o
  -8   7  11        0.03        3.92     11.64 o
  -7   7  11       44.51       52.63     18.98 o
  -6   7  11        0.18        7.63     10.16 o
  -5   7  11        1.25       11.47      8.48 o
  -4   7  11      255.06      248.02     18.15 o
  -3   7  11       13.89        5.84      6.24 o
  -2   7  11        0.19       -2.84      5.75 o
  -1   7  11       30.08       44.83      9.89 o
   0   7  11      149.13      147.33     15.58 o
   1   7  11      131.60      163.00     19.84 o
   2   7  11       87.18       88.36     16.54 o
   3   7  11        7.75        8.19     10.38 o
   4   7  11       19.98        6.06     12.01 o
  -7   8  11       52.44       58.83     25.79 o
  -6   8  11        3.97       19.01     18.75 o
  -5   8  11       66.40       70.55     17.90 o
  -4   8  11        0.15        2.92      7.67 o
  -3   8  11       28.66       50.87      8.80 o
  -2   8  11        8.32        9.00      8.83 o
  -1   8  11       69.19       71.27     16.99 o
   0   8  11        0.33       -4.78      7.15 o
   1   8  11        6.85       34.52     12.29 o
   2   8  11       38.13       20.76     10.15 o
   3   8  11        0.40       -1.63      9.17 o
   4   8  11        8.71      -14.49     14.49 o
  -7   9  11      109.65       89.30     16.12 o
  -6   9  11       46.35       36.64     12.72 o
  -5   9  11       43.21       24.91     12.03 o
  -4   9  11       90.61       91.43     12.54 o
  -3   9  11       42.19       34.30     14.38 o
  -2   9  11        5.42       14.36      8.02 o
  -1   9  11        5.55        2.14      7.88 o
   0   9  11      153.79      184.06     17.75 o
   1   9  11      171.47      218.35     24.35 o
   2   9  11      113.68      131.21     19.07 o
   3   9  11       23.65       54.72     23.02 o
  -7  10  11        2.41       -0.07     12.10 o
  -6  10  11       55.40       50.28     13.93 o
  -5  10  11       20.46       13.58      9.22 o
  -4  10  11        3.44       -4.43      7.54 o
  -3  10  11       20.52       17.87      9.17 o
  -2  10  11      224.00      264.20     25.98 o
  -1  10  11        2.42        9.35      9.20 o
   0  10  11       35.74       32.05     10.58 o
   1  10  11        1.57       10.11     10.30 o
   2  10  11        0.11      -12.10     15.32 o
  -6  11  11       40.24       56.39     23.37 o
  -5  11  11        4.85       13.12     10.27 o
  -4  11  11        0.30        0.05     12.14 o
  -3  11  11       29.58       11.58     10.29 o
  -2  11  11       37.84       32.27     13.92 o
  -1  11  11       71.44       65.54     13.94 o
   0  11  11        0.42       -8.46      9.35 o
   1  11  11       60.15       49.24     17.64 o
  -5  12  11       62.30      130.45     27.30 o
  -4  12  11       30.39       -9.89     11.76 o
  -7   0  12        6.75       20.79     15.90 o
  -6   0  12       15.77       -2.85     11.86 o
  -5   0  12       27.55       31.48     17.00 o
  -4   0  12       50.96       82.91     20.21 o
  -3   0  12      190.17      216.22     28.77 o
  -2   0  12      549.30      592.93     34.06 o
  -1   0  12      152.10      113.90     26.16 o
   0   0  12      108.80       53.97     18.51 o
   1   0  12      187.56      177.55     30.55 o
   2   0  12      276.34      303.68     39.36 o
  -7   1  12        3.46        0.48      8.59 o
  -6   1  12       42.72       22.60     28.40 o
  -5   1  12        0.54        0.28     10.11 o
  -4   1  12       52.05       33.40     10.34 o
  -3   1  12        9.82       16.69      8.01 o
  -2   1  12       26.82       28.77      7.65 o
  -1   1  12       22.51       16.23     11.39 o
   0   1  12      133.59      139.79     14.61 o
   1   1  12        1.15        9.13      9.77 o
   2   1  12        1.67       30.64     12.50 o
  -7   2  12        7.62        7.64      8.98 o
  -6   2  12        9.49       11.85      9.68 o
  -5   2  12       93.56      123.74     20.26 o
  -4   2  12       43.41       43.14     12.19 o
  -3   2  12      140.02      138.04     14.17 o
  -2   2  12      188.94      178.57     12.18 o
  -1   2  12       11.24        3.46     10.41 o
   0   2  12       89.91       99.61     12.95 o
   1   2  12       56.88       43.32     10.04 o
   2   2  12      294.66      323.27     22.58 o
  -7   3  12       44.16       61.07     19.91 o
  -6   3  12      208.46      233.14     24.37 o
  -5   3  12      112.38      140.06     19.06 o
  -4   3  12       64.90       57.17     10.80 o
  -3   3  12       10.67        8.49      9.09 o
  -2   3  12        0.16       -3.08      6.28 o
  -1   3  12      450.47      482.68     22.27 o
   0   3  12       83.76      108.55     13.50 o
   1   3  12      184.74      202.39     19.25 o
   2   3  12        2.71        1.14      8.45 o
   3   3  12        3.75        4.47     11.01 o
  -7   4  12       18.97        5.73     10.46 o
  -6   4  12       17.17       13.13     16.54 o
  -5   4  12        0.39       -1.70      7.05 o
  -4   4  12        4.61       18.85      8.97 o
  -3   4  12        9.08       11.46      8.25 o
  -2   4  12       40.18       42.37      9.11 o
  -1   4  12       23.40       22.46      7.82 o
   0   4  12        0.92        7.03      7.57 o
   1   4  12       36.69       35.82     13.03 o
   2   4  12       10.84        7.67     13.65 o
   3   4  12        0.71      -13.60     13.60 o
  -7   5  12      264.16      312.97     29.75 o
  -6   5  12      197.55      253.33     27.65 o
  -5   5  12        8.50       15.99     11.31 o
  -4   5  12      294.76      269.20     17.21 o
  -3   5  12       32.99       30.40      9.31 o
  -2   5  12      174.71      161.27     28.45 o
  -1   5  12        9.30       21.09      8.75 o
   0   5  12      667.19      745.56     34.15 o
   1   5  12       59.41       77.51     12.53 o
   2   5  12       21.57       31.66     13.88 o
   3   5  12       14.83       -3.45     11.57 o
  -7   6  12        0.02        2.77     12.00 o
  -6   6  12       19.94       45.36     14.96 o
  -5   6  12        8.61        6.62     12.60 o
  -4   6  12      465.43      448.86     27.08 o
  -3   6  12      186.71      239.14     19.46 o
  -2   6  12        1.12        4.94      9.24 o
  -1   6  12      167.36      148.43     16.15 o
   0   6  12       14.98       33.97      9.56 o
   1   6  12       35.30       42.56     13.44 o
   2   6  12      154.34      201.59     31.74 o
  -7   7  12        0.27        5.09     12.85 o
  -6   7  12       10.35       27.21     13.22 o
  -5   7  12        0.01       25.78     10.57 o
  -4   7  12        8.87        9.61      6.99 o
  -3   7  12       84.39      100.96     13.17 o
  -2   7  12       54.34       78.45     12.36 o
  -1   7  12       37.51       34.02     13.64 o
   0   7  12       49.27       84.10     13.25 o
   1   7  12       11.10       -5.45     13.02 o
   2   7  12        2.58      -14.70     14.70 o
  -6   8  12       25.01       11.82      9.35 o
  -5   8  12       87.02      114.68     18.17 o
  -4   8  12      367.35      393.95     29.77 o
  -3   8  12       30.17       50.73     10.65 o
  -2   8  12      166.83      218.82     22.77 o
  -1   8  12       44.92       48.63     19.14 o
   0   8  12       21.35       10.67     30.61 o
   1   8  12       56.97       73.29     20.08 o
  -5   9  12       18.55       24.51     10.50 o
  -4   9  12        0.01       36.82     17.70 o
  -3   9  12       24.09       10.11     28.26 o
  -2   9  12       72.26       73.35     15.34 o
  -1   9  12      120.09      141.97     44.11 o
   0   9  12        1.86       13.97     14.60 o
  -6   1  13       36.81       53.91     14.11 o
  -5   1  13        1.87        2.48      9.29 o
  -4   1  13        0.24       -7.93     12.12 o
  -3   1  13       24.42        7.21      7.24 o
  -2   1  13      366.11      374.88     31.58 o
  -1   1  13       31.25       51.97     13.56 o
   0   1  13      107.42       99.64     24.75 o
  -6   2  13       50.87       56.79     14.12 o
  -5   2  13      259.34      269.91     25.62 o
  -4   2  13      112.64      125.33     14.93 o
  -3   2  13        8.04        4.04      8.18 o
  -2   2  13       34.09       26.57     11.37 o
  -1   2  13        8.58        6.63     12.04 o
   0   2  13        6.62      -13.48     13.88 o
  -6   3  13        0.26       17.79      9.27 o
  -5   3  13       10.05       -7.05     11.41 o
  -4   3  13       15.77       14.99      8.93 o
  -3   3  13        5.95       24.29     10.34 o
  -2   3  13       27.14       27.76     10.92 o
  -1   3  13       12.64       34.60     16.58 o
   0   3  13        0.44       20.38     16.50 o
  -5   4  13       48.54       48.50     10.56 o
  -4   4  13      182.33      185.10     21.35 o
  -3   4  13       94.67      122.05     18.62 o
  -2   4  13        1.75        0.80     10.16 o
  -1   4  13       55.76       51.91     13.03 o
   0   4  13      199.68      180.37     20.72 o
  -5   5  13        0.28        3.08      8.03 o
  -4   5  13       67.31       53.63     13.46 o
  -3   5  13        0.01       -0.90     10.37 o
  -2   5  13       16.13       30.37     11.83 o
  -1   5  13       10.50       20.07     13.07 o
   0   5  13       32.55       34.79     21.28 o
  -4   6  13      118.22       76.66     26.89 o
  -3   6  13       16.59       -0.31     11.20 o
  -2   6  13        0.27       -9.43     21.10 o
  -1   6  13        2.37       10.13      9.51 o
 
